# Supplementary material for: COVID19 Sero-epidemiology and vaccine uptake in two Southern Nigerian clinics
Source: PLOS Glob Public Health. 2026 Mar 27;6(3):e0006126. doi: 10.1371/journal.pgph.0006126 (PMC13029786; doi:10.1371/journal.pgph.0006126)
Supplement: S1 Table — (XLSX) [file pgph.0006126.s003.xlsx]

## Sheet: Supplemental Tables
	Supplemental Table 1. Residency of study participants (n=745).
	Location	N	%
	Owo	375	50.3356
	Ikorodu	370	49.6644
		745	100
