# Supplementary material for: COVID19 Sero-epidemiology and vaccine uptake in two Southern Nigerian clinics
Source: PLOS Glob Public Health. 2026 Mar 27;6(3):e0006126. doi: 10.1371/journal.pgph.0006126 (PMC13029786; doi:10.1371/journal.pgph.0006126)
Supplement: S2 Table — (XLSX) [file pgph.0006126.s004.xlsx]

## Sheet: Supplemental Tables
	Supplemental Table 2. Sex distribution among study participants (n=745).
	Sex	N	%
	Male	215	28.8591
	Female	430	57.7181
	Missing	100	13.4228
		745	100
