# Supplementary material for: COVID19 Sero-epidemiology and vaccine uptake in two Southern Nigerian clinics
Source: PLOS Glob Public Health. 2026 Mar 27;6(3):e0006126. doi: 10.1371/journal.pgph.0006126 (PMC13029786; doi:10.1371/journal.pgph.0006126)
Supplement: S3 Table — (XLSX) [file pgph.0006126.s005.xlsx]

## Sheet: Supplemental Tables
	Supplemental Table 3. Age of study participants (by category, n=745).
	Age (yrs)	N	%
	0-14	49	6.57718
	15-24	149	20
	25-44	358	48.0537
	45-59	155	20.8054
	60-74	28	3.75839
	75+	5	0.671141
	Missing	1	0.134228
		745	100
