# Supplementary material for: COVID19 Sero-epidemiology and vaccine uptake in two Southern Nigerian clinics
Source: PLOS Glob Public Health. 2026 Mar 27;6(3):e0006126. doi: 10.1371/journal.pgph.0006126 (PMC13029786; doi:10.1371/journal.pgph.0006126)
Supplement: S4 Table — (XLSX) [file pgph.0006126.s006.xlsx]

## Sheet: Supplemental Tables
	Supplemental Table 4. Educational level of study participants (n=745).
	Education	N	%
	No formal education	8	1.07383
	Primary school	130	17.4497
	Secondary school	389	52.2148
	University	164	22.0134
	Missing	54	7.24832
		745	100
