# Supplementary material for: COVID19 Sero-epidemiology and vaccine uptake in two Southern Nigerian clinics
Source: PLOS Glob Public Health. 2026 Mar 27;6(3):e0006126. doi: 10.1371/journal.pgph.0006126 (PMC13029786; doi:10.1371/journal.pgph.0006126)
Supplement: S5 Table — (XLSX) [file pgph.0006126.s007.xlsx]

## Sheet: Supplemental Tables
	Supplemental Table 5. Religion among study participants (n=745).
	Religion	N	%
	None	1	0.134228
	Christianity	570	76.5101
	Islam	138	18.5235
	Other	36	4.83221
		745	100
