# Supplementary material for: COVID19 Sero-epidemiology and vaccine uptake in two Southern Nigerian clinics
Source: PLOS Glob Public Health. 2026 Mar 27;6(3):e0006126. doi: 10.1371/journal.pgph.0006126 (PMC13029786; doi:10.1371/journal.pgph.0006126)
Supplement: S6 Table — (XLSX) [file pgph.0006126.s008.xlsx]

## Sheet: Supplemental Tables
	Supplemental Table 6. Vaccine uptake among study participants (n=745).
	Vaccine Uptake	N	%
	Yes	492	66.0403
	No	247	33.1544
	Missing	6	0.805369
		745	100
