# Supplementary material for: COVID19 Sero-epidemiology and vaccine uptake in two Southern Nigerian clinics
Source: PLOS Glob Public Health. 2026 Mar 27;6(3):e0006126. doi: 10.1371/journal.pgph.0006126 (PMC13029786; doi:10.1371/journal.pgph.0006126)
Supplement: S7 Table — (XLSX) [file pgph.0006126.s009.xlsx]

## Sheet: Supplemental Tables
	Supplemental Table 7. Vaccine uptake by region/state.
	Region	% Vaccinated	p-value
	Owo	80.2% (300/374)	<0.001
	Ikorodu	52.6% (192/365)
