# Supplementary material for: COVID19 Sero-epidemiology and vaccine uptake in two Southern Nigerian clinics
Source: PLOS Glob Public Health. 2026 Mar 27;6(3):e0006126. doi: 10.1371/journal.pgph.0006126 (PMC13029786; doi:10.1371/journal.pgph.0006126)
Supplement: S8 Table — No formal education (n = 8) and primay education (n = 130) were combined (n = 138). (XLSX) [file pgph.0006126.s010.xlsx]

## Sheet: Supplemental Tables
	Supplemental Table 8. Education variable for multivariable analysis. No formal education (n=8) and primay education (n=130) were combined (n=138).
	Education	N	%
	Primary school + No formal Education	138	18.5235
	Secondary school	389	52.2148
	University	164	22.0134
	Missing	54	7.24832
		745	100
