# Supplementary material for: COVID19 Sero-epidemiology and vaccine uptake in two Southern Nigerian clinics
Source: PLOS Glob Public Health. 2026 Mar 27;6(3):e0006126. doi: 10.1371/journal.pgph.0006126 (PMC13029786; doi:10.1371/journal.pgph.0006126)
Supplement: S9 Table — No religion (n = 1) and Other (n = 36) were combined (n = 37). (XLSX) [file pgph.0006126.s011.xlsx]

## Sheet: Supplemental Tables
	Supplemental Table 9. Religion variable for multivariable analysis. No religion (n=1) and Other (n=36) were combined (n=37)
	Religion	N	%
	Christianity	570	76.5101
	Islam	138	18.5235
	Other + None	37	4.96644
		745	100
