# Supplementary material for: COVID19 Sero-epidemiology and vaccine uptake in two Southern Nigerian clinics
Source: PLOS Glob Public Health. 2026 Mar 27;6(3):e0006126. doi: 10.1371/journal.pgph.0006126 (PMC13029786; doi:10.1371/journal.pgph.0006126)
Supplement: S10 Table — (XLSX) [file pgph.0006126.s012.xlsx]

## Sheet: Supplemental Tables
	Supplemental Table 10. Model outputs for vaccine uptake multivariable analysis (age as continuous variable).
	Variable	aOR	CI_lower	CI_upper	p_value	Significance
	(Intercept)	0.306	0.138	0.672	0.00317575
	State_Owo	3.934	2.609	6.002	1.0964e-10	***
	Age	1.05	1.036	1.064	4.3563e-13	***
	Sex_Female	1.14	0.78	1.663	0.497054
	Sex_Missing	1.653	0.84	3.372	0.154533
	Education_Primary	0.793	0.379	1.654	0.536336
	Education_Secondary	0.916	0.485	1.721	0.785951
	Education_University	0.952	0.464	1.946	0.893136
	Religion_Islam	1.197	0.765	1.892	0.434868
	Religion_Other	0.866	0.401	1.884	0.713342
	Class_N_Pos	0.547	0.368	0.804	0.00239522	**
	***, p value < 0.0001
	**, p value < 0.01
