# Supplementary material for: COVID19 Sero-epidemiology and vaccine uptake in two Southern Nigerian clinics
Source: PLOS Glob Public Health. 2026 Mar 27;6(3):e0006126. doi: 10.1371/journal.pgph.0006126 (PMC13029786; doi:10.1371/journal.pgph.0006126)
Supplement: S11 Table — (XLSX) [file pgph.0006126.s013.xlsx]

## Sheet: Supplemental Tables
	Supplemental Table 11. Categorical age variable for vaccine uptake multivariable analysis.
	Age (yrs)	N	%
	0-14	49	6.57718
	15-24	149	20
	25-44	358	48.0537
	45-59	155	20.8054
	60+	33	4.42953
		744	99.8658
	n=1, missing was excluded for the multivariable analysis
