# Supplementary material for: COVID19 Sero-epidemiology and vaccine uptake in two Southern Nigerian clinics
Source: PLOS Glob Public Health. 2026 Mar 27;6(3):e0006126. doi: 10.1371/journal.pgph.0006126 (PMC13029786; doi:10.1371/journal.pgph.0006126)
Supplement: S12 Table — (XLSX) [file pgph.0006126.s014.xlsx]

## Sheet: Supplemental Tables
	Supplemental Table 12. Model outputs for vaccine uptake multivariable analysis (age as categorical variable).
	Variable	aOR	CI_lower	CI_upper	p_value	Significance
	(Intercept)	0.096	0.029	0.292	6.00849e-05
	State_Owo	3.602	2.372	5.533	2.87194e-09	***
	Age_group_15-24	8.164	3.197	23.168	2.8628e-05	***
	Age_group_25-44	17.283	6.994	47.937	5.10876e-09	***
	Age_group_45-59	29.981	11.62	86.422	2.33601e-11	***
	Age_group_60+	34.733	9.594	155.836	4.35915e-07	***
	Sex_Female	1.17	0.799	1.71	0.417946
	Sex_Missing	2.127	1.044	4.55	0.0433068	*
	Education_Primary	1.38	0.621	3.1	0.430587
	Education_Secondary	0.978	0.516	1.843	0.946306
	Education_University	0.97	0.474	1.977	0.934254
	Religion_Islam	1.177	0.748	1.871	0.485294
	Religion_Other	0.86	0.396	1.888	0.70346
	Class_N_Pos	0.571	0.383	0.842	0.00517928	**
	***, p value < 0.0001
	**, p value < 0.01
	*, p value < 0.05
