# Supplementary material for: COVID19 Sero-epidemiology and vaccine uptake in two Southern Nigerian clinics
Source: PLOS Glob Public Health. 2026 Mar 27;6(3):e0006126. doi: 10.1371/journal.pgph.0006126 (PMC13029786; doi:10.1371/journal.pgph.0006126)
Supplement: S13 Table — (XLSX) [file pgph.0006126.s015.xlsx]

## Sheet: Supplemental Tables
	Supplemental Table 13. N WT SARS-CoV-2 seropositivity among study participants.
	N WT SARS-CoV-2 Positive	N	%
	Yes	530	71.1409
	No	215	28.8591
		745	100
