# Supplementary material for: COVID19 Sero-epidemiology and vaccine uptake in two Southern Nigerian clinics
Source: PLOS Glob Public Health. 2026 Mar 27;6(3):e0006126. doi: 10.1371/journal.pgph.0006126 (PMC13029786; doi:10.1371/journal.pgph.0006126)
Supplement: S14 Table — (XLSX) [file pgph.0006126.s016.xlsx]

## Sheet: Supplemental Tables
	Supplemental Table 14. Model outputs for N seropositivity multivariable analysis (age as continuous variable).
	Variable	aOR	CI_lower	CI_upper	p_value	Significance
	(Intercept)	1.826	0.884	3.843	0.107034
	State_Owo	1.504	1.011	2.246	0.044979	*
	Age	1.002	0.99	1.014	0.775153
	Sex_Female	1.434	1	2.052	0.0490349	*
	Sex_Missing	6.984	3.159	17.747	7.65806e-06	***
	Education_Primary	0.907	0.444	1.833	0.787286
	Education_Secondary	1.23	0.65	2.288	0.516685
	Education_University	1.132	0.555	2.285	0.729781
	Religion_Islam	1.091	0.703	1.714	0.699671
	Religion_Other	0.576	0.278	1.2	0.136944
	Covid_Vax_Yes	0.523	0.352	0.769	0.00113522	**
	Covid_Vax_Missing	0.696	0.129	5.214	0.684884
	***, p value < 0.0001
	**, p value < 0.01
	*, p value < 0.05
