# Supplementary material for: COVID19 Sero-epidemiology and vaccine uptake in two Southern Nigerian clinics
Source: PLOS Glob Public Health. 2026 Mar 27;6(3):e0006126. doi: 10.1371/journal.pgph.0006126 (PMC13029786; doi:10.1371/journal.pgph.0006126)
Supplement: S15 Table — (XLSX) [file pgph.0006126.s017.xlsx]

## Sheet: Supplemental Tables
	Supplemental Table 15. Model outputs for N seropositivity multivariable analysis (age as categorical variable).
	Variable	aOR	CI_lower	CI_upper	p_value	Significance
	(Intercept)	2.624	1.013	7.16	0.0521307
	State_Owo	1.51	1.012	2.264	0.0446071	*
	Age_group_15-24	0.791	0.328	1.815	0.588666
	Age_group_25-44	0.664	0.285	1.459	0.322558
	Age_group_45-59	0.801	0.333	1.835	0.608189
	Age_group_60+	1.094	0.35	3.569	0.87779
	Sex_Female	1.455	1.014	2.086	0.0410231	*
	Sex_Missing	6.932	3.124	17.664	8.99722e-06	***
	Education_Primary	0.791	0.375	1.648	0.533728
	Education_Secondary	1.169	0.613	2.189	0.62875
	Education_University	1.126	0.551	2.275	0.742701
	Religion_Islam	1.103	0.71	1.734	0.666905
	Religion_Other	0.586	0.282	1.224	0.151076
	Covid_Vax_Yes	0.548	0.368	0.808	0.00269412	**
	Covid_Vax_Missing	0.614	0.114	4.602	0.584749
	***, p value < 0.0001
	**, p value < 0.01
	*, p value < 0.05
