# Supplementary material for: COVID19 Sero-epidemiology and vaccine uptake in two Southern Nigerian clinics
Source: PLOS Glob Public Health. 2026 Mar 27;6(3):e0006126. doi: 10.1371/journal.pgph.0006126 (PMC13029786; doi:10.1371/journal.pgph.0006126)
Supplement: S1 Data — (XLSX) [file pgph.0006126.s019.xlsx]

## Sheet: All dataset
Study ID	Category	State	Covid_vax	Age	Sex	Education	Religion	RBD Wuhan Norm	RBD Beta Norm	RBD Lambda Norm	RBD Delta Norm	RBD Gamma Norm	RBD Alpha Norm	RBD Omicron Norm	Spike (WT) Norm	N (WT) Norm
L1	Study Samples	Lagos	0	30	1	3	3	74960.2	10155.8	25776	26913.8	42995.9	44954.5	90.5154	38911.3	3249.9
L10	Study Samples	Lagos	0	39	1	3	3	23084.3	3974.47	4219.97	22051.4	26611	23007.5	624.259	14085.8	2704.41
L100	Study Samples	Lagos	0	38	0	4	2	42493.1	1612.49	5062.82	11602.4	12466	15227.4	52.3186	13334.8	305.746
L101	Study Samples	Lagos	0	33	1	3	3	55767.1	2347.27	8633.69	18579.7	19380.4	20515.1	30.1228	23431.1	614.715
L102	Study Samples	Lagos	0	20	1	3	2	127279	7720.62	20042.1	44594.7	55334.9	70346.5	229.885	39140.9	737.175
L103	Study Samples	Lagos	0	27	0	0	2	46500.5	1814.12	4463.69	11459.4	15730.8	20454.8	39.6353	12928.5	173.619
L104	Study Samples	Lagos	0	27	1	3	2	88376.3	3484.77	17411.8	37889.5	40206.2	37690.5	24.9702	26757.9	616.73
L105	Study Samples	Lagos	0	0	1	3	3	20829.3	607.062	3178.07	14868.4	4920.13	4857.07	28.5374	12718.1	865.274
L106	Study Samples	Lagos	0	58	1	3	2	61859	2408.14	9905.97	21793.3	18084.1	26674.3	116.528	29015.4	626.599
L107	Study Samples	Lagos	0	43	1	0	2	27674.9	899.452	2392.85	12168.6	8160.93	7333.83	188.664	12624.2	612.097
L108	Study Samples	Lagos	0	33	1	0	2	32895.7	537.497	2715.27	6688.92	5363.9	13222.6	-22.592	7596.07	292.856
L109	Study Samples	Lagos	0	29	0	3	2	21898.4	823.909	3028.39	6397.08	6139.11	8505.04	-1.5854	9755.09	171.403
L11	Study Samples	Lagos	0	15	0	2	2	36245.5	3152.25	8925.44	24666.8	14249.3	16565	58.2188	12828.9	1182.48
L110	Study Samples	Lagos	0	23	0	3	2	44019.9	1531.51	5893.34	14989.3	12475.3	19996.7	-44.391	17362.4	487.422
L111	Study Samples	Lagos	0	22	0	2	3	14182.2	2449.95	11878	17227.5	20489	32752.7	146.047	32576.7	1604.49
L112	Study Samples	Lagos	0	18	1	0	3	9755.99	2094.91	9268.22	12361	18348.5	17821.5	18.1099	16497.1	766.238
L113	Study Samples	Lagos	0	23	0	3	3	13991.4	135.127	13421.4	6368.22	11252.1	16905.3	-1360	40415.6	270.056
L114	Study Samples	Lagos	0	34	1	4	2	21233.9	4323.19	11901.2	13180.9	37497.2	74852.7	32.1304	24109.9	1703.87
L115	Study Samples	Lagos	0	17	0	3	3	26226.3	5744.23	33749.4	33105.4	45212.7	54231.4	14.0205	56453.1	980.842
L116	Study Samples	Lagos	0	45	0	3	3	34810.4	6307.7	41961.9	27782.3	64730.2	74054.5	122.68	53023.8	1464.78
L117	Study Samples	Lagos	0	20	1	3	2	30518	6597.39	32231.3	25288.2	59622.8	67542.5	98.1437	50969.2	5638.04
L118	Study Samples	Lagos	0	45	0	3	2	25133.3	22653.7	46820.4	79265.8	114965	142529	2253.22	29659.8	5347.1
L119	Study Samples	Lagos	0	22	0	3	2	36002.7	5875.82	48371.2	61687.3	51696.6	72595.6	160.068	53017.2	4273.36
L12	Study Samples	Lagos	0	8	1	2	4	78467.6	15602.8	23728	24824.1	56938.7	42947.7	266.447	33689.6	7784.95
L120	Study Samples	Lagos	0	48	1	3	2	43732.6	10174.3	53401.8	83001.9	86641.8	142824	125.016	53726	943.395
L121	Study Samples	Lagos	0	9	1	2	2	13065.3	3050.52	16837.8	19037.7	24312.1	31687.1	21.0308	17261.2	775.6
L122	Study Samples	Lagos	0	12	1	2	2	731.717	144.842	488.801	1444.92	1119.62	1258.36	2.92094	2435.83	1700.27
L123	Study Samples	Lagos	0	31	1	0	2	14441.4	2724.62	17366.7	26889.4	22451.6	22752.7	119.759	24850.9	1140
L124	Study Samples	Lagos	0	33	0	0	2	3600.13	628.827	2419.72	6289.07	5156.82	4844.68	157.731	12144.5	3464.64
L125	Study Samples	Lagos	0	21	0	0	2	19172.5	1623.29	18732.8	20876.3	18325.5	37994.6	-383.81	30480.8	867.779
L126	Study Samples	Lagos	0	25	0	3	2	32639.2	4919.34	31724.6	42862.7	41211.7	89980.6	100.48	42078.2	9374.18
L127	Study Samples	Lagos	0	28	1	4	2	25941.1	4705.61	24196.2	28129.3	43154.6	64589.2	160.652	39905.6	445.052
L128	Study Samples	Lagos	0	0	1	3	3	29041.2	8155.32	26978	33925.3	68708.2	75753.3	140.205	40092.1	1003.17
L129	Study Samples	Lagos	0	35	1	0	2	67443.8	10085.9	79820.6	125596	83340.6	175869	-565.06	78859.1	59.615
L13	Study Samples	Lagos	0	24	1	0	4	58053.4	-1568.16	20430.7	38741.2	4717.32	12283.3	23.3725	21968.2	3021.51
L130	Study Samples	Lagos	0	50	1	3	4	9537.22	879.904	3015.78	29619.8	11099.6	33400.6	138.279	14658.4	-709.702
L131	Study Samples	Lagos	0	26	0	3	2	36230.2	4326.11	30095.6	71224.1	31557.8	89390.1	-775.61	36889.3	-807.735
L132	Study Samples	Lagos	0	50	1	2	4	48391.3	10816.8	57124	114570	73124.6	135104	170.145	44642.2	95.3839
L133	Study Samples	Lagos	0	20	1	3	3	23227.2	6063.89	16815.7	31477.4	39602.5	38691.8	-40.971	29583.1	45.9887
L134	Study Samples	Lagos	0	18	0	0	3	58654.9	10472.9	34350.9	138181	106509	297879	138.848	57228.2	1101.46
L135	Study Samples	Lagos	0	34	0	3	2	28557.5	2893.51	10058.6	42947.1	31682.6	106824	105.274	41960.1	-273.093
L136	Study Samples	Lagos	0	24	1	3	2	10407.6	1610.89	2436.05	84275.4	20142.9	41978.7	644.162	14619.1	402.732
L137	Study Samples	Lagos	0	55	1	3	3	48061.2	10444.5	52853.2	123343	71071.6	118748	6681.19	40830.3	11166
L138	Study Samples	Lagos	0	43	1	3	2	26400.5	3072.85	24493.2	127476	20218.4	47352.8	52.3524	25661	-639.11
L139	Study Samples	Lagos	0	42	1	3	2	51442.6	11674.7	58163.9	118770	73837.4	142644	95.6	45661.8	729.195
L14	Study Samples	Lagos	0		0	0	4	71665.5	6936.46	20935.2	56705.7	31584.5	39574.1	200.154	32410.2	2118.41
L140	Study Samples	Lagos	0	32	1	0	2	39744.7	7905.5	41826.4	96159.1	52873.4	102625	12.519	38914.1	-209.882
L141	Study Samples	Lagos	0	36	0	3	4	8785.17	457.256	6736.78	15692.1	12958.8	17600	87.0643	10732.5	1955.94
L142	Study Samples	Lagos	0	42	1	4	2	12027.2	218.141	5031.07	60843.6	8770.62	15351.9	919.581	10897.7	2525.78
L143	Study Samples	Lagos	0	38	1	4	2	9845.37	4240.11	10007.2	17288.5	10140.4	17751.2	35.2809	30068.4	2432.29
L144	Study Samples	Lagos	0	44	1	3	3	4110.57	2743.54	6165.43	11335.4	6389.08	5159.56	-14.795	22841.5	-66.2388
L145	Study Samples	Lagos	0	19	1	3	3	60038	24898.5	65641.8	160684	116294	186924	648.714	54262.3	13783.7
L146	Study Samples	Lagos	0	38	1	3	2	23788.5	10151.9	28998.3	48549.5	24590.6	37745.7	108.119	50135.6	20.8179
L147	Study Samples	Lagos	0	16	0	2	2	53869.4	8099.52	60258.1	150968	50258.6	156947	104.705	51675.9	230.133
L148	Study Samples	Lagos	0	38	1	3	3	2456.07	697.421	2110.92	3830.7	1267.96	2989.42	-13.657	7848.78	-283.502
L149	Study Samples	Lagos	0	54	0	2	2	1568.29	100.68	704.039	2879.55	729.242	2179.89	3.41428	2436.9	215.371
L15	Study Samples	Lagos	0	21	1	3	4	98085.5	10916	30434.1	37419.3	43774.3	59344.5	295.768	39595.3	1287.95
L150	Study Samples	Lagos	0	32	0	3	3	15393.1	2421.57	12491	28355.4	14157.8	27826.5	70.5619	16296	-3.21732
L151	Study Samples	Lagos	0	21	0	3	2	18033.5	8630.19	23872.8	42346.6	19883.4	23778.8	92.1857	39712.6	1643.29
L152	Study Samples	Lagos	0	30	0	3	2	31409.8	4666.95	17695.4	53958	27244.8	84230.5	87.0643	25098.8	1139.5
L153	Study Samples	Lagos	0	20	1	3	2	32786.4	19352.6	45705.2	92899.1	40078.8	53726.7	-105.27	74082.7	-59.0472
L154	Study Samples	Lagos	0	21	1	3	3	32765.3	3886.68	30164.9	111120	30362.1	61973.2	-390.94	26342.5	-305.834
L155	Study Samples	Lagos	0	36	0	3	2	8318.41	1780.83	6729.46	12306.4	9577.76	12207.4	6.95796	15609.5	617.114
L156	Study Samples	Lagos	0	36	1	3	2	5312.59	1035.25	4101.47	7972.46	5057.75	7332.15	-1.3916	11773.7	-1339.51
L157	Study Samples	Lagos	0	26	1	3	2	5797.35	1151.42	4941.52	9189.02	6084.34	9140.66	3.47898	10940.6	167.556
L158	Study Samples	Lagos	0	47	1	3	2	29624.3	9537.2	28148.1	65461.4	49836.7	50881.4	127.679	38468.3	2.35001
L159	Study Samples	Lagos	0	26	0	3	2	7365.6	1244.88	4949.87	9886.75	6535.59	13009.3	-10.785	13294.1	-18.8001
L16	Study Samples	Lagos	0	23	0	0	3	90278.1	9506.2	25063.3	28024.6	42000.2	58029.9	130.886	37632.5	7328.16
L160	Study Samples	Lagos	0	35	0	0	2	13732.1	1996.15	7316.02	17801.1	9874.84	21446.2	28.8756	18510.5	3951.79
L161	Study Samples	Lagos	0	42	0	2	2	23119.5	6896.15	16666.4	44205.2	35592.3	41147.9	51.8368	29972.7	2745.52
L162	Study Samples	Lagos	0	18	0	3	2	8153.53	2203.71	6536.93	12310.9	12650	14271.9	21.2218	15084.4	90.7106
L163	Study Samples	Lagos	0	57	1	3	2	9111.65	3863.21	8956.99	16275.9	20185.9	14604.6	24.3529	17999.9	-12.2201
L164	Study Samples	Lagos	0	38	0	0	4	4103.74	155.416	2756.34	3455.11	-1252.22	-4009.43	-748.33	9509.34	-1943.46
L165	Study Samples	Lagos	0	20	0	3	3	16089.7	3861.14	14669.3	29228.6	21118.5	26773.6	55.3158	35124.5	2857.38
L166	Study Samples	Lagos	0	26	0	3	2	9287.92	2372.55	8851.1	16785.8	12116	15530.2	5.56637	18597.3	1527.27
L167	Study Samples	Lagos	0	51	0	0	2	32949.9	6870.34	26581.6	76573.6	32651.6	42367.8	150.64	32899.8	3261.82
L168	Study Samples	Lagos	0	24	0	3	2	19088.7	465.217	8775.38	18181.2	35915.7	35359.8	70.2754	12377.6	1915.26
L169	Study Samples	Lagos	0	47	1	4	3	4925.09	42.3394	2117.8	11959.8	2651.09	4853.97	114.111	3688.25	1079.36
L17	Study Samples	Lagos	0	22	0	3	2	65810	6992.62	20597.3	40698.9	32881.8	35103.4	119.837	22209	1799.21
L170	Study Samples	Lagos	0	19	0	3	3	55118.9	3198.69	40863.8	106321	151650	173498	552.462	35621.6	3317.05
L171	Study Samples	Lagos	0	19	1	3	2	19310.6	400.159	5961.92	63623.1	28575.4	37040.3	822.083	11887.4	5791.38
L172	Study Samples	Lagos	0	33	0	3	2	46097.7	2615.23	32259.8	87153.6	131599	139315	841.218	26666.2	10247.7
L173	Study Samples	Lagos	0	56	0	4	4	57289.7	2787.17	42767.9	116635	150405	188759	417.826	35471.7	9980.51
L174	Study Samples	Lagos	1	41	1	3	2	40742.6	4726.28	10473.7	11541.5	23700.1	17889.1	130.886	15377.2	809.507
L175	Study Samples	Lagos	1	45	0	3	3	134903	3423.81	54124.2	46261.8	41090.5	76053.9	481.474	54606	3276.44
L176	Study Samples	Lagos	1	47	1	3	2	81213.8	2894.94	45071	39736.6	30447.7	50041.1	1587.21	36574	409.992
L177	Study Samples	Lagos	1	60	1	1	2	37883.1	3635.02	9789.49	11607.5	15379.5	20989.6	-37.821	30451.3	92.8942
L178	Study Samples	Lagos	1	35	0	3	3	171351	38178.2	72143.6	77048.1	112137	110751	1047.09	69129.7	528.03
L179	Study Samples	Lagos	1	35	1	4	3	176409	33488.8	62864.2	71964.7	107542	124661	859.683	61286.4	2897.88
L18	Study Samples	Lagos	0	17	0	3	2	35363.3	3990.39	9568.98	10636.4	18373.1	16817.4	16.5732	13876.1	792.744
L180	Study Samples	Lagos	1	42	1	0	4	116013	17052.8	38213.5	42747.9	61540.9	69236.8	920.027	38816	777.378
L181	Study Samples	Lagos	1	0	1	0	3	132243	22430.3	53313.2	51121.9	81632.9	81240.6	158.083	48765.8	10024.9
L182	Study Samples	Lagos	1	52	1	3	3	115213	5793.23	28645.4	40045.6	26456.9	69932.1	-76.492	47936.9	8817.26
L183	Study Samples	Lagos	1	21	0	2	3	18136.4	1773.51	3852.77	4903.01	8179.5	13535.9	69.6926	12378.3	2898.58
L184	Study Samples	Lagos	1	36	1	3	2	193155	54351	85622.1	95527.3	139363	138475	2278.18	71582.8	6084.92
L185	Study Samples	Lagos	1	27	1	0	2	137276	5060.7	73288.7	66486.5	61701.4	83625.2	846.935	52272.7	3604.71
L186	Study Samples	Lagos	1	43	0	3	3	89068	-357.886	34497.9	26253.9	18840.1	40871.1	83.7161	36184.4	2394.3
L187	Study Samples	Lagos	1	45	1	3	3	92827.2	7576.8	20580.3	25854.6	34921.8	58726.9	159.358	37678.8	3448.26
L188	Study Samples	Lagos	1	42	1	4	3	127128	808.785	59009.9	83151.4	37009.6	73333.7	-155.17	71169.9	-152.345
L189	Study Samples	Lagos	1	50	1	2	3	139913	22015.4	49803.5	86499.9	64532.2	101054	1713.72	70533	6983.8
L19	Study Samples	Lagos	0	41	1	4	2	71675.4	19703.7	25019.7	36437.2	61543.1	45508.6	552.543	38583.8	1354.1
L190	Study Samples	Lagos	1	46	1	3	2	72659.2	11928.4	26495.9	38730.2	40241	48089.6	484.393	45288.8	-293.354
L191	Study Samples	Lagos	1	34	0	3	4	114690	17358.6	44655.1	85293	54674.5	82133.7	1733.64	59367.3	7148.19
L192	Study Samples	Lagos	1	41	1	3	2	108888	-2586.81	36369.9	45189	16607.6	51463.4	-188.46	66417.9	-633.474
L193	Study Samples	Lagos	1	48	1	3	2	109845	14991.9	38486.2	73253.9	47687.2	78789.3	438.784	64380.7	784.402
L194	Study Samples	Lagos	1	29	0	0	3	82580	14492.8	27530.5	37099.4	49965.5	58949.8	448.745	46598.7	1156.41
L195	Study Samples	Lagos	1	52	1	3	2	94072.3	16977.9	35406.1	51567.7	52515	64329.6	911.906	56601.9	-19.1318
L196	Study Samples	Lagos	1	40	0	4	2	122455	4273.41	42815.4	60227.5	45888.6	69055.7	452.939	63534	-4259.3
L197	Study Samples	Lagos	1	49	1	0	3	111465	23528.5	46824.6	79877.8	72167.8	77803.2	629.344	66794.3	1548.96
L198	Study Samples	Lagos	1	59	1	2	4	94764.9	4009.41	30452.7	38847.7	43230.1	40983.4	244.818	53772.3	-2276.68
L199	Study Samples	Lagos	1	27	0	3	2	95531.7	13208.3	29171.6	47834.4	46812.8	66334.1	584.259	53194.2	2291.56
L2	Study Samples	Lagos	0	0	1	3	2	101745	14235	35076.2	69297.6	52403	63289.6	662.079	39988.3	9496.86
L20	Study Samples	Lagos	0	17	0	3	2	109028	4284.6	51621.1	69066.2	43668.1	58521.7	4503.44	68286	2036.47
L200	Study Samples	Lagos	1	50	1	3	4	99096	12959.2	34296.1	47127.9	50851.1	62737.8	395.011	60704.4	945.25
L201	Study Samples	Lagos	1	42	0	4	2	66762	5389.1	17498.7	24364.1	22791.1	42936.9	230.925	37690	1279.7
L202	Study Samples	Lagos	1	35	1	4	2	66309.9	8263.22	18064.4	26721.8	34031.8	44720.4	715.056	46382.5	-1531.25
L203	Study Samples	Lagos	1	27	1	3	2	93750.4	13162.6	33109.9	47175.6	45917.5	61013	431.445	62168	1648.17
L204	Study Samples	Lagos	1	37	0	0	4	116066	24044.3	50432.1	75213.3	73085.5	85138.1	1152.27	63719.5	979.262
L205	Study Samples	Lagos	1	40	0	3	2	24959.4	1962.73	6317.87	10844	8554.88	13609.6	56.0931	21338.1	1759.41
L206	Study Samples	Lagos	1	31	1	3	2	132661	37067	61566	97347.3	101328	89933.8	894.606	78628.5	5285.32
L207	Study Samples	Lagos	1	42	1	3	3	65819.9	5840.6	22135.6	35276.2	23675.1	40848.9	400.253	32296.7	1403
L208	Study Samples	Lagos	1	33	1	2	4	46291.1	5173.61	10380.2	15692.3	17234.9	30562.1	263.952	29103.4	21.9661
L209	Study Samples	Lagos	1	37	1	4	3	101190	9459.14	30498.8	47284.6	37551.9	71703.2	302.745	54131.4	-3.54292
L21	Study Samples	Lagos	0	14	0	3	3	57179.4	6107.4	21027.4	65525.3	24981.1	33872.6	370.372	30846.6	1410.08
L210	Study Samples	Lagos	1	56	1	0	3	123437	49600.8	66856.3	112446	103186	106194	4959.78	67457.3	5935.8
L211	Study Samples	Lagos	1	48	1	3	2	22255	1675.82	3961.09	6925.33	8017.56	10795.2	65.9625	16546.3	-1875.03
L212	Study Samples	Lagos	1	40	1	2	2	62338.5	8740.12	18273.4	33913.6	32259.6	35993.2	693.297	33654	831.65
L213	Study Samples	Lagos	1	36	1	3	2	52665.8	6002.91	12907.3	22768.2	26412.1	26340.3	156.445	26737.2	-1903.81
L214	Study Samples	Lagos	1	27	1	0	2	12429.3	1464.92	1714.51	3464.25	6171.61	5853.7	129.507	4594.96	-2137.56
L215	Study Samples	Lagos	1	36	1	3	2	49709.2	2989.11	14568	16042	11662.4	16604.2	46.968	37103	2626.34
L216	Study Samples	Lagos	1	0	1	2	2	18143.5	1275.26	3265.28	5581.03	6110.67	7917.73	82.3667	15195.7	-1444.44
L217	Study Samples	Lagos	1	51	1	3	3	46228.7	3021.7	9068.74	16070.5	18527	23087.3	421.331	30275.8	-2916.28
L218	Study Samples	Lagos	1	44	1	3	2	57319.2	4580.96	12749.3	24014.2	23521.3	32987.1	450.341	29743.2	-1958.62
L219	Study Samples	Lagos	1	40	1	3	2	47267.6	5058.07	12197	20185.9	24892.8	25256.9	287.334	27690.1	258.405
L22	Study Samples	Lagos	0	52	1	3	2	30664.8	2514.04	6681.37	10435.4	10627.8	21184.1	55.0446	21470.2	2302.19
L220	Study Samples	Lagos	1	48	1	3	2	48966.3	9730.4	14198.9	25236.4	37775.5	27104.3	964.399	34390.2	1436.43
L221	Study Samples	Lagos	1	40	1	3	4	51783	3313.11	10785.5	23424.9	16579.5	30330.3	257.633	28134.5	-580.128
L222	Study Samples	Lagos	1	43	1	2	3	48794.4	7089	15125.6	24885	29893.6	24683.7	177.166	27212.5	-767.206
L223	Study Samples	Lagos	1	31	0	3	2	58927	8213.13	13681	26982	32086.5	31754.8	801.91	33434.4	3707.51
L224	Study Samples	Lagos	1	41	1	0	2	65008.2	17318.2	22548.2	42064.3	47728.4	39816.7	2141.54	27867.3	851.172
L225	Study Samples	Lagos	1	36	1	3	2	58348.1	6575.83	14584	26909.8	28254	32296.2	475.897	35738.9	1416.78
L226	Study Samples	Lagos	1	26	0	3	3	59124	9050.29	15904.3	30663.5	32955.9	33201.7	702.794	28663.7	-404.938
L227	Study Samples	Lagos	1	23	0	0	3	60127.8	9350.59	17948.2	30099.6	34571.9	32678.6	445.851	37515.6	3700.76
L228	Study Samples	Lagos	1	30	1	3	3	69466.6	11889.3	24160	43354.7	39889.6	41015.8	1060.23	36418.8	362.142
L229	Study Samples	Lagos	1	32	0	3	3	10327.6	905.819	2185.51	9917.68	4655.52	4333.77	51.803	11878.1	-1457.08
L23	Study Samples	Lagos	0	50	0	3	2	113661	20112.3	43914.8	66987.6	64862.7	79602.2	503.265	74169.6	40.3893
L230	Study Samples	Lagos	1	53	1	3	2	70876.4	23584.9	27344.8	52583.2	52397.7	51167.5	3678.53	35370	5188.12
L231	Study Samples	Lagos	1	40	0	0	2	52677.8	3756.63	12626.8	24742.3	23052.5	27284.3	264.713	23958	-2625.47
L232	Study Samples	Lagos	1	33	0	4	2	11151.7	982.008	2396.87	3786.32	5468.49	7077.54	81.0479	8530.07	-1106.43
L233	Study Samples	Lagos	1	38	0	4	2	6608.43	745.653	1586.96	2085.17	4834.49	3032.78	36.6695	6371.36	-920.675
L234	Study Samples	Lagos	1	20	1	3	2	21868.8	3076.27	7811.61	19520.1	17662.2	14241.6	450.243	15915.7	574.364
L235	Study Samples	Lagos	1	33	1	3	2	25349.2	3914.13	9369.47	15087.2	22461	20536.2	224.08	17289	4679.15
L236	Study Samples	Lagos	1	33	1	4	2	18591.8	1306.17	6251.76	12099.5	12225.3	12160.7	203.87	14011.7	-1603.92
L237	Study Samples	Lagos	1	59	0	3	2	9531.7	811.51	1603.5	2039.41	5695.28	5302.78	193.14	5228.59	-2920.01
L238	Study Samples	Lagos	1	25	0	4	3	17865.7	1344.96	4972.91	7591.64	9422.95	11774.4	74.1723	13622.6	-423.738
L239	Study Samples	Lagos	1	44	1	3	2	20149.6	1875.84	6969.81	20696.8	13918.1	12414.4	606.921	12932.9	-3805.37
L24	Study Samples	Lagos	0	40	1	3	2	77975.8	3210.88	33381.2	42141.7	36021.3	33939	163.299	59859.5	1523.45
L240	Study Samples	Lagos	1	54	0	3	2	12441.3	1624.12	2973.82	4553.29	7409.52	6773.68	146.053	8338.3	-1182.94
L241	Study Samples	Lagos	1	33	0	3	3	21832.2	2532.22	6523.79	10196	15793	15986.3	211.37	13682.5	-1991.79
L242	Study Samples	Lagos	1	43	1	0	4	28304.8	9372.61	13125.9	20133.3	31375.5	26060.8	586.086	17104.3	3299.61
L243	Study Samples	Lagos	1	43	1	0	2	22329.3	3807.29	5903	10254.1	22192.4	16584.6	828.709	9046.2	-3932.27
L244	Study Samples	Lagos	1	55	1	3	3	17319.6	2049.26	5308.92	14249.5	16412.3	10166.8	995.597	11176.1	-2088.53
L245	Study Samples	Lagos	1	50	1	3	4	23234.2	3019.93	7083.4	10806	16303.7	17769.1	232.934	15371.1	1404
L246	Study Samples	Lagos	1	52	1	3	4	20215.2	3441.78	6592.75	9506.44	17724.9	16336.8	240.643	12462.8	111.82
L247	Study Samples	Lagos	1	33	1	2	3	9590.43	800.534	2085.18	5978.13	5734.87	4607.21	378.154	12054.9	199.915
L248	Study Samples	Lagos	1	0	0	1	1	16964.2	1282.76	5229.2	8730.67	8062.76	11262.1	74.7974	13609.9	-485.901
L249	Study Samples	Lagos	1	41	1	3	2	23959.1	3173.6	7941.35	11672.6	19661.5	16533.5	271.062	16238.3	-406.818
L25	Study Samples	Lagos	0	19	0	0	2	23684.4	2946.89	6800.18	9596.16	11656.3	15451.8	29.8814	15848	124.711
L250	Study Samples	Lagos	1	44	1	2	2	23435.5	3040.78	7700.21	12385.3	18398	18054.2	328.358	14337.2	-2773.98
L251	Study Samples	Lagos	1	32	1	3	3	30509.2	2775.53	9822.86	13795.4	19308.5	23151.7	166.159	17967.4	-1053.83
L252	Study Samples	Lagos	1	55	1	2	3	22798.8	3201.77	7935.77	11529.3	18105	16845.9	165.533	17026.8	-1757.3
L253	Study Samples	Lagos	1	51	0	3	2	23358.5	3376.66	8645.65	11713.8	18743.5	17234.9	178.659	14131.8	8107.12
L254	Study Samples	Lagos	1	27	0	4	3	21892.5	8614.66	12191.6	22605.5	26040.3	24315.2	373.755	9952.25	1394.57
L255	Study Samples	Lagos	1	48	1	3	2	27509.7	5938.71	10850.9	18741.8	25293.9	21129.4	271.449	13771.7	3726.58
L256	Study Samples	Lagos	1	44	0	4	2	26428.1	3638.73	9819.55	16798.8	19046.3	20354.7	403.864	13749.2	3717.44
L257	Study Samples	Lagos	1	30	1	3	2	25699.4	6344.13	11517	20454.5	25896.9	22684.5	639.687	12800	3473.41
L258	Study Samples	Lagos	1	46	0	3	3	28914.8	5927.86	13870.7	14360.7	19775.4	13113.9	14.0296	16434.4	4913.69
L259	Study Samples	Lagos	1	56	1	3	2	21491.2	2236.03	5735.71	7691.87	18652.6	12243.7	198.937	11105.7	10355.5
L26	Study Samples	Lagos	0	20	1	3	2	81070	13932.2	22214.5	37448.4	45554.9	53194.3	744.675	44436.6	2605.46
L260	Study Samples	Lagos	1	53	1	2	2	35737.7	11137.5	16580.5	29174.7	36455.1	29954.1	1227.04	16885.1	1237.04
L261	Study Samples	Lagos	1	41	1	0	4	16751.4	2043.01	6598.06	8092.12	7119.47	5408.16	22.3843	12025.6	723.656
L262	Study Samples	Lagos	1	53	1	3	2	42226	9734.41	14518.1	26674.9	41412.2	34880.8	1266.76	19065.4	1762.37
L263	Study Samples	Lagos	1	26	1	3	2	15039.4	937.201	5255.19	3526.12	4761.25	4299.57	-216.43	14426.1	13290.9
L264	Study Samples	Lagos	1	36	1	3	4	32379	4135.24	12631.2	22678.7	23215.4	23830.4	314.484	18594.4	5147.17
L265	Study Samples	Lagos	1	32	0	3	3	43451.5	1543.68	5103.2	13317.9	12789.4	13649.5	107.679	11162.9	529.72
L266	Study Samples	Lagos	1	42	1	2	3	52092.6	1668.94	7530.15	19389.1	16438.5	15487.1	154.915	15483.7	1263.57
L267	Study Samples	Lagos	1	28	1	3	3	75701	3785.58	11920.3	31790.3	34729	25793.3	219.082	19598.2	883.991
L268	Study Samples	Lagos	1	53	1	3	3	91080.3	1302.48	9438.4	38245.1	11666.2	38035.7	168.798	18522.5	3779.73
L269	Study Samples	Lagos	1	32	1	4	2	42013.7	2593.12	5405.43	10791.4	21327.3	12259.8	103.107	9342.4	445.791
L27	Study Samples	Lagos	0	38	1	3	4	34584.3	2832.54	9145.46	19632.3	14438.6	17383.8	128.471	27306.4	344.373
L270	Study Samples	Lagos	1	22	0	3	4	111488	5841.71	18643.6	61467.5	46965.9	45209.6	658.6	26516.2	2677.7
L271	Study Samples	Lagos	1	30	1	3	3	46479.3	1272.86	4774.15	7677.1	10381.6	11511.5	7.28016	12570.6	513.271
L272	Study Samples	Lagos	1	52	1	3	2	79330.1	1897.44	11920	23349.9	15272	22795.6	29.2899	27587.4	950.627
L273	Study Samples	Lagos	1	34	0	3	3	86204.4	3155.49	13370.5	37567.6	28341	35717.8	222.637	25679.8	684.924
L274	Study Samples	Lagos	1	32	1	3	2	97280.9	4498.6	14113.7	37093	40681.1	34687.7	271.736	21419.8	759.152
L275	Study Samples	Lagos	1	48	1	3	2	73886.5	1271.17	9899.46	16800.2	14706.3	19438.4	-266.32	21642.1	1121.44
L276	Study Samples	Lagos	1	50	0	0	2	99670.2	4184.19	14069.1	38757.4	39948.9	40536.8	319.311	27406.4	1216.75
L277	Study Samples	Lagos	1	51	0	2	3	106739	4146.11	17067.1	46876.6	42431.6	42781.6	391.774	25753.5	1560.06
L278	Study Samples	Lagos	1	42	0	4	2	41028.6	1792.5	6499.12	11178.9	16426.8	10032.4	108.356	16779.7	2034.95
L279	Study Samples	Lagos	1	56	1	3	2	75529.5	1953.3	10610.2	27102.6	18323.8	27898.8	79.9124	19147.1	510.741
L28	Study Samples	Lagos	0	25	0	0	2	17403.6	2404.82	3785.51	6226.61	10973.4	6705.03	138.832	11076.4	-4143.36
L280	Study Samples	Lagos	1	52	1	3	2	86220.4	2500.02	9899.46	31473	24988	35217.8	334.549	18670.4	1935.84
L281	Study Samples	Lagos	1	39	1	4	2	86579.4	3262.55	6452.88	27565.5	30936.8	31857.1	973.34	24441.7	1873.84
L282	Study Samples	Lagos	1	67	0	2	2	61798.5	2110.29	8389.28	35325.9	19578.4	17589.2	329.131	15684.6	1192.29
L283	Study Samples	Lagos	1	24	1	3	2	148802	11673.3	26107.4	79389.9	79641.6	70368.3	1478.38	34512.1	607.322
L284	Study Samples	Lagos	1	44	1	3	3	127560	7773.85	20245.2	59908.4	56412.4	57201.4	653.521	30246.1	1185.96
L285	Study Samples	Lagos	1	37	1	4	3	55049.9	5221.17	5660.73	11452.4	43837.4	19743.5	12.2869	14039.8	427.199
L286	Study Samples	Lagos	1	50	1	3	2	103662	11755.9	19498.4	52067.3	67594.7	71826	464.922	30860.4	526.698
L287	Study Samples	Lagos	1	43	1	0	2	20760	796.735	3290.12	19940	7173.96	7492.29	13.476	6587.37	249.955
L288	Study Samples	Lagos	1	24	1	4	2	109704	11833.1	22218.1	56500.6	66114.2	73875.7	385.255	33454.5	966.183
L289	Study Samples	Lagos	1	44	1	0	3	109634	8111.92	18923.6	48214.1	54392.1	63791.2	108.601	32345.3	388.528
L29	Study Samples	Lagos	0	19	1	0	2	23885.8	2301.59	6145.07	8410	13534.3	10026.4	62.1636	25541.7	-1489.99
L290	Study Samples	Lagos	1	41	1	3	2	88778.2	4031.5	14672.7	36000.2	33209	44020.2	99.8809	27192.4	670.91
L291	Study Samples	Lagos	1	19	0	3	3	81807.6	4363.02	14915.8	39216.1	31728.6	39619.6	47.5623	25332.6	1670.33
L292	Study Samples	Lagos	1	33	1	0	2	131200	4800.52	24236.4	36609.4	43345.8	61221.4	-828.38	44529.2	2163.59
L293	Study Samples	Lagos	1	53	0	0	2	73165.9	1048.36	13310.6	34631.7	9512.5	39214.8	25.3666	20881.1	319.241
L294	Study Samples	Lagos	1	38	1	3	2	121662	5228.24	23615.8	40702.1	42393.8	50253.4	-135.95	45649.3	3344.68
L295	Study Samples	Lagos	1	38	1	3	2	118113	5995.62	22847.2	56915.7	49785	63760.2	161.316	41867.4	1323.29
L296	Study Samples	Lagos	1	53	0	3	2	114099	6684.21	21766.7	55297.2	52561.8	62151.5	301.228	37671	354.489
L297	Study Samples	Lagos	1	36	1	3	2	85332.3	3479.87	14188	33341.1	29537.3	44685	90.3684	31384.3	283.188
L298	Study Samples	Lagos	1	38	1	3	3	39335.6	1527.17	4360.54	38429	12751.5	11667.3	269.916	18467.6	305.545
L299	Study Samples	Lagos	1	52	1	3	2	86711.1	3586.4	12499.5	32788.8	27651.8	40622	101.07	27533.1	1641.52
L3	Study Samples	Lagos	0	22	1	3	3	103939	10226.2	26014.5	39892.8	45215.9	64250.1	275.371	33456.8	2126.09
L30	Study Samples	Lagos	0	7	1	2	2	42619.2	4636.27	10275.6	19607	20681.7	23161	421.849	23766.4	648.202
L300	Study Samples	Lagos	1	38	1	4	2	38660.7	1872.27	3350.4	13170.9	14602	17978	65.0018	9356.43	581.684
L301	Study Samples	Lagos	1	61	1	0	2	87862.9	4745.63	10343.3	26683.6	39134.5	44347.4	-35.275	18872.4	1202.24
L302	Study Samples	Lagos	1	44	0	4	2	77782.9	4841.28	15799.7	41465.9	37085.1	53529.4	67.38	25797.4	2446.78
L303	Study Samples	Lagos	1	57	1	0	2	83009.4	5324.43	14651.2	22886.3	41817.4	39139	439.951	33038.4	219.944
L304	Study Samples	Lagos	1	73	1	3	2	130.76	-2.71738	-7.28172	-27.9044	36.8273	-22.3907	-4.7562	275.008	200.81
L305	Study Samples	Lagos	1	49	1	3	2	103010	3584.77	15991.5	36043.2	34496.1	51343.7	76.8924	40658.1	473.726
L306	Study Samples	Lagos	1	36	0	0	2	33447.6	688.584	3409.87	9089.86	6192.51	13675.6	-11.098	11900.8	306.552
L307	Study Samples	Lagos	1	37	1	4	2	10320.8	1329.19	8815.31	37054.6	11986.5	17652.4	40.8932	11370.5	1536.8
L308	Study Samples	Lagos	1	29	0	4	2	32512.5	4086.49	35305.6	27729.5	32768.5	84656.2	122.095	47827	2020.02
L309	Study Samples	Lagos	1	37	1	0	3	34187.2	4841.62	42299.8	76572.8	47297.2	97806	-210.31	44450.5	5021.6
L31	Study Samples	Lagos	0	33	1	0	4	46029.7	9139.69	12929.4	24402.8	31559.2	26364	542.895	25639.9	229.248
L310	Study Samples	Lagos	1	18	1	3	3	37177.4	10984.2	50153.3	96475	87586.9	121892	606.972	48581.2	975.801
L311	Study Samples	Lagos	1	58	1	3	3	23362.1	3075.25	26411.1	20186.3	30950.8	37581.7	-349.34	35571.1	8969.45
L312	Study Samples	Lagos	1	54	1	3	2	40208.5	5134.83	47340.9	45241.1	48848.2	103512	110.996	65427.3	4374.18
L313	Study Samples	Lagos	1	36	1	3	2	28089.8	7023.08	39771.3	34063.3	63557.9	58073.3	-46.735	50974.1	2598.3
L314	Study Samples	Lagos	1	21	1	3	2	38229.6	5272.61	52518.1	83566.1	52144.5	70491.7	318.383	56349.1	550.194
L315	Study Samples	Lagos	1	42	0	3	2	27702.4	4634.07	6083.09	6297.19	41488.3	62139.4	168.246	23112.3	2027.94
L316	Study Samples	Lagos	1	54	1	3	2	51505.4	16502.3	72438.6	81563.1	114757	154196	319.551	67180.8	988.764
L317	Study Samples	Lagos	1	36	0	3	3	12832.2	1157.85	8151.26	17600.9	10544.1	25446.4	-56.666	13315.4	3611.55
L318	Study Samples	Lagos	1	50	0	4	2	31319.5	7108.75	32910.1	46101.6	61216.6	90456.4	148.384	44510.7	1892.55
L319	Study Samples	Lagos	1	27	0	4	2	58612	24580.8	87477.4	105031	158070	192796	764.119	83633.3	2052.42
L32	Study Samples	Lagos	0	29	0	3	3	35814.1	3562.53	7824.46	14562.9	17127.1	17702.5	229.833	29773.6	2123.55
L320	Study Samples	Lagos	1	18	1	4	2	12941.3	1831.72	11007	15043.8	15582.4	27534.5	39.7248	24133	4168.22
L321	Study Samples	Lagos	1	58	0	3	2	28820.8	2222.97	35234.8	28161.8	35814.5	54868.4	-1942.4	46748.5	993.805
L322	Study Samples	Lagos	1	40	1	4	2	27357.3	2903.03	29130.6	41606.5	38982.4	64742.6	-1028.8	45354.9	2014.98
L323	Study Samples	Lagos	1	46	0	3	3	48967.3	11898.3	57588.8	86701.5	96352.8	161188	236.012	69865	687.022
L324	Study Samples	Lagos	1	26	1	4	2	59302.2	20726.6	82552.5	132385	142995	212635	393.159	77066.8	3167.21
L325	Study Samples	Lagos	1	38	0	2	2	57602.1	19923.2	54319.8	133317	108082	198253	612.864	52736.3	323.246
L326	Study Samples	Lagos	1	35	1	3	3	39183.4	6013.55	37159.9	86505.9	33699.5	110638	44.3857	35902.9	28.0096
L327	Study Samples	Lagos	1	29	0	4	2	60750.6	12013.5	77732.4	176678	83987.7	191504	36.9881	54045.7	-20.6287
L328	Study Samples	Lagos	1	20	0	3	4	39977.6	4362.81	12459.9	50056.5	46037.5	175630	178.681	43114	-109.389
L329	Study Samples	Lagos	1	57	0	2	3	55330.3	12300.8	28461.6	127170	125942	292578	448.978	56469	-119.798
L33	Study Samples	Lagos	0	23	0	3	2	38552.8	878.161	5763.38	16919.9	3995.78	14495.5	66.4805	18736.6	-291.941
L330	Study Samples	Lagos	1	50	1	3	4	38501	5836.31	10626.3	51388.1	74809.8	157415	147.383	31704.6	-37.8508
L331	Study Samples	Lagos	1	19	1	3	2	56470.3	14148.7	28521.4	116820	121077	277870	436.459	62262.7	3125.34
L332	Study Samples	Lagos	1	52	0	2	4	51600.4	6473.95	29884	134977	65336.2	233048	108.688	46973.5	-15.8973
L333	Study Samples	Lagos	1	47	1	3	2	55903.5	17140.8	60580.9	136771	95570.2	167198	195.752	51750.7	-479.191
L334	Study Samples	Lagos	1	24	1	4	2	24314.9	5623.42	16258.6	25628.8	33696.3	48411.1	25.6071	22796.2	-940.402
L335	Study Samples	Lagos	1	55	1	3	2	32972.6	7443	29483.6	64625.8	37677.5	77812.8	47.8	32857.7	-688.316
L336	Study Samples	Lagos	1	35	0	0	4	62881.1	7161.94	73186.6	177603	38603.9	183018	194.045	58017.6	64.7248
L337	Study Samples	Lagos	1	39	1	3	2	56036.5	15657.9	54509.9	122758	83994.3	181867	-227.05	55751.3	2048.48
L338	Study Samples	Lagos	1	64	0	4	2	56334.6	9375.85	58230.9	131952	129050	311232	-816.01	50784.6	-567.004
L339	Study Samples	Lagos	1	51	1	3	2	61337.5	20418.2	53221.3	211778	161416	328915	-2233.5	56807.8	-166.354
L34	Study Samples	Lagos	0	38	0	3	3	35004.2	4028.28	8945.84	16222	20077.2	18047.7	167.842	35525.1	848.794
L340	Study Samples	Lagos	1	62	1	2	3	54618.6	9867.72	29827.8	140386	72671.3	152412	-389.23	47095	-174.303
L341	Study Samples	Lagos	1	41	1	3	2	29017.9	5521.69	28244.1	42674.8	34849.2	50503.2	24.469	29942.4	25.7385
L342	Study Samples	Lagos	1	36	1	3	2	55966.8	13638	51948.3	110613	82046.3	177654	355.086	49371.9	133.424
L343	Study Samples	Lagos	1	46	1	2	3	24270.9	8599.78	38894.3	68135.7	19883.4	36414.4	-36.419	66665.6	5494.04
L344	Study Samples	Lagos	1	43	1	3	2	20356.6	1799.66	9737.02	24711.2	10183.1	40096.3	-26.176	23769.7	-354.851
L345	Study Samples	Lagos	1	72	1	3	2	12365.6	6392.15	17732.5	28224.8	13385.9	16190.7	41.5405	44926	1001.53
L346	Study Samples	Lagos	1	45	1	0	2	52113.1	32664.5	69934.2	161464	77598.6	129945	511.005	70704	2359.43
L347	Study Samples	Lagos	1	49	1	3	3	55380.8	7783.85	50964.6	114216	48583.3	160522	57.4738	61725.4	66.9959
L348	Study Samples	Lagos	1	41	1	4	2	62986.5	41950.1	74978.4	170763	97337.4	137416	-80.805	83140.5	7167.8
L349	Study Samples	Lagos	1	33	1	4	2	53728.1	20644.7	64298.3	129557	48632.6	89199.9	-1894.9	78200.3	1098.81
L35	Study Samples	Lagos	0	30	0	3	4	24001.7	1835.35	4756.13	8771.66	8340.12	11422.5	121.392	16778.4	1389.5
L350	Study Samples	Lagos	1	0	1	3	2	64724.5	15005.6	73700.6	159110	89460.3	188626	316.39	64738.9	-28.1988
L351	Study Samples	Lagos	1	25	1	0	2	14358.9	2928.13	12887.8	73480.8	13278	15773.3	-150.29	21002.4	-618.524
L352	Study Samples	Lagos	1	35	0	4	3	6910.48	1209.77	2933.47	7232.24	5806.07	13546.8	22.2655	8295.3	-917.446
L353	Study Samples	Lagos	1	31	0	3	2	28189.7	6941.07	25818.5	52383.4	37145.3	55880.4	2.43529	31757.6	12367.7
L354	Study Samples	Lagos	1	62	1	2	2	31800.3	4803.97	27484.5	62912	25694.9	57940.6	19.4823	33856.3	21.1501
L355	Study Samples	Lagos	1	23	1	3	2	29679.7	4147.19	21443	50572	22231.5	49444	48.01	34106.5	-239.937
L356	Study Samples	Lagos	1	41	1	3	2	39435.7	10944.2	31022.5	70528.9	62862.8	85055.4	90.4535	43050.8	779.97
L357	Study Samples	Lagos	1	33	0	0	2	31166.7	8853.57	27024.4	62015.2	46177.8	43173.9	-2.4353	33691	-246.752
L358	Study Samples	Lagos	1	53	0	1	3	24076.9	2787.17	16371.8	42686.8	15711	41220.4	43.1394	33414.6	-111.391
L359	Study Samples	Lagos	1	19	0	3	3	51873.8	19176.6	47755.7	121036	116076	133800	677.01	41319.3	1060.33
L36	Study Samples	Lagos	0	25	0	0	2	8866.79	489.953	1590.85	2526.81	3106.11	3690.88	27.4556	7314.47	-942.395
L360	Study Samples	Lagos	1	26	1	0	2	46937.3	9886.76	37343.8	92554.3	52171.9	93082.8	128.027	44504.3	3334.44
L361	Study Samples	Lagos	1	35	0	3	3	14628.6	3189.39	10481.8	19505.1	16192.3	17270.4	26.4403	25520.6	2401.01
L362	Study Samples	Lagos	1	40	0	0	2	35399.6	7927.27	34162	86502.9	40691.4	79037	66.7965	39090.7	-520.058
L363	Study Samples	Lagos	1	50	0	4	4	26088.9	734.226	16513	39801.9	47163.1	55965.7	970.636	19803.7	998.521
L364	Study Samples	Lagos	1	44	0	3	2	4510.23	34.078	1942.6	5977.67	5723.34	7498.49	43.8352	6137.48	137.241
L365	Study Samples	Lagos	1	52	0	3	3	56741.9	2581.15	38208.9	102519	140651	197217	469.663	35071.1	7792.88
L366	Study Samples	Lagos	98	84	1	1	2	156.344	-140.426	-197.421	-369.348	-556.515	-782.542	-129.11	1908.56	1628.98
L367	Study Samples	Lagos	98	51	1	3	2	23988.2	5148.08	23715.8	30911.6	40813.3	69028.9	129.69	27868.4	1053.58
L368	Study Samples	Lagos	99	0	1	3	4	40806.3	3018.72	8225.82	17328.2	11337	26618	226.994	17067.4	257.924
L369	Study Samples	Lagos	98	13	0	3	3	2290.6	289.532	508.718	5369.86	2425.43	1485.53	334.031	2775.81	282.008
L37	Study Samples	Lagos	0	33	1	4	2	29070	2175.15	4837.81	31350.3	11034.3	12485	472.961	15848.1	2710.56
L370	Study Samples	Lagos	98	15	1	2	3	13395	272.514	1739.04	5028.35	3476.06	3539.41	91.5946	5313.92	596.778
L38	Study Samples	Lagos	0	16	1	3	2	8159.44	489.175	2109.89	10415.3	4197.66	3833.22	337.422	6890.26	-695.38
L39	Study Samples	Lagos	0	33	0	0	2	28298	7227.49	11260.7	16853.8	31950.1	23192	698.595	17341.9	2154
L4	Study Samples	Lagos	0	12	1	3	2	105229	17667.2	28866.9	32987	65387.4	78376.6	27.1971	39549	5418.59
L40	Study Samples	Lagos	0	30	1	4	2	5230.22	601.864	1544.71	2764.15	4410.31	3101.35	31.044	6905.23	-1298.99
L41	Study Samples	Lagos	0	52	1	2	3	23931.8	2155.73	7799.46	13827.4	14045.9	17523.5	160.012	14059.5	-2933.43
L42	Study Samples	Lagos	0	27	0	3	2	20436.1	3018.1	7629.26	12000.3	16486.3	17061.5	190.535	13178.3	2044.94
L43	Study Samples	Lagos	0	26	1	3	4	6985.11	677.6	1691.18	2642.01	5368.95	4064.03	104.695	4666.64	-2800.65
L44	Study Samples	Lagos	0	7	1	2	2	1908.98	252.819	348.959	2896.14	1857.9	1014.21	267.937	2116.57	-188.144
L45	Study Samples	Lagos	0	58	1	2	3	12254.5	2160.86	3412.46	4355.83	14600.2	7329.41	62.8173	8128.58	744.117
L46	Study Samples	Lagos	0	43	1	3	3	12758	1761.32	4479.67	6671.55	12173.3	8949.56	129.593	8670.73	-3048.01
L47	Study Samples	Lagos	0	9	0	2	2	4986.33	708.333	914.746	8484.98	6616.6	3873.11	559.834	5218.92	9726.49
L48	Study Samples	Lagos	0	19	1	3	3	9794.31	880.295	1907.61	2554.36	16022.6	8453.43	182.618	8100.03	-1586.81
L49	Study Samples	Lagos	0	15	0	2	2	3969.48	400.633	921.921	2200.97	3635.48	1997.95	76.1517	5443.84	-1349.93
L5	Study Samples	Lagos	0	13	0	2	2	47068.5	5309.63	15599.4	20253.2	23797.4	26468.5	-50.145	18725.9	1469.54
L50	Study Samples	Lagos	0	9	0	2	3	1350.12	20.1231	275.42	8018.95	761.256	557.078	119.28	4028.49	-862.558
L51	Study Samples	Lagos	0	18	1	3	2	4487.48	-230.867	1447.65	980.282	-78.0486	1277.74	-26.044	4960.85	-2898.3
L52	Study Samples	Lagos	0	8	0	2	3	1023.05	89.1465	142.864	592.905	752.787	554.768	95.2122	3677.9	105.489
L53	Study Samples	Lagos	0	39	1	3	2	14166.4	306.587	4003.01	4423.43	4391.26	7190.7	56.2761	6423.84	533.776
L54	Study Samples	Lagos	0	19	1	3	2	28773.9	4680.58	10448.6	17109	23190.4	21976	392.514	13596.6	1493.03
L55	Study Samples	Lagos	0	18	0	3	4	21380	2073.24	5830.64	10495	13836.9	15265.3	108.296	9834.04	150.498
L56	Study Samples	Lagos	0	18	1	3	2	19182.9	3429.43	5835.81	10690.6	20399.5	11764.1	221.794	10811.8	7226.72
L57	Study Samples	Lagos	0	51	1	3	3	9765.47	440.694	2421.64	6880.78	4556.41	4450.44	47.6061	5565.11	2252.55
L58	Study Samples	Lagos	0	25	1	4	3	21969.2	2954.24	7450.08	12003.1	20649.8	14205.9	166.464	11620.4	3320.8
L59	Study Samples	Lagos	0	42	1	3	2	22279.4	1069.37	5840.04	10194	9681.25	14545.5	113.656	12842.8	9247.19
L6	Study Samples	Lagos	0	7	1	2	2	76845.6	14314.6	23459.2	26342.9	54456	40612.4	117.288	35000.2	3457.34
L60	Study Samples	Lagos	0	18	0	3	3	12421.4	1075.96	2556.75	8265.03	10169.7	5250.19	665.224	9986.81	9617.81
L61	Study Samples	Lagos	0	17	1	2	2	22297.1	1570.14	5228.17	9519.71	10825.8	15268.6	80.8673	11524.9	831.256
L62	Study Samples	Lagos	0	41	1	2	3	40.7494	21.7052	5.63937	12.5228	60.1717	25.0662	4.72908	192.648	2099.24
L63	Study Samples	Lagos	0	14	1	2	2	16783	1449.6	4525.36	7471.28	10434.7	10490	71.0938	8801.88	1593.59
L64	Study Samples	Lagos	0	42	0	3	3	10613.1	987.201	3296.45	4546.73	7609.81	5649.83	30.5814	5973.31	-1040.12
L65	Study Samples	Lagos	0	29	0	4	3	19823.4	1958.51	4293.44	8768.35	14985.3	13597.7	250.326	13191.3	1412.15
L66	Study Samples	Lagos	0	48	0	3	2	3558.14	-455.035	534.095	6049.94	279.094	461.597	64.4731	4478.76	7477.08
L67	Study Samples	Lagos	0	13	1	2	3	883.063	153.487	91.6398	912.717	873.13	384.034	19.2316	1577.38	1096.39
L68	Study Samples	Lagos	0	42	0	4	3	4739.87	599.22	1061.61	1567.75	3891.32	2467.37	48.5519	4060.74	1163.9
L69	Study Samples	Lagos	0	35	1	4	2	17985.3	1274.41	5128.07	8209.16	10034.6	10889.1	97.7343	11605.7	781.324
L7	Study Samples	Lagos	0	17	1	3	3	87407	4416.17	35601.4	20318.1	19143.3	27317.8	80.3164	40804.7	3731.13
L70	Study Samples	Lagos	0	36	1	3	2	4862.12	196.898	980.31	1764.75	2264.12	2701	54.2268	3684.03	-470.482
L71	Study Samples	Lagos	0	36	1	0	2	28340.5	4037.18	11796.4	11086	16549.8	12722.8	-185.22	16039.5	11912.6
L72	Study Samples	Lagos	0	37	1	4	2	6931.23	458.911	1541.43	2037.36	4345.81	3673.86	80.7096	9360.8	4671.07
L73	Study Samples	Lagos	0	22	0	3	3	24988.5	3768.19	9607.37	17699	24217.2	17041.3	96.7885	12130.9	199.023
L74	Study Samples	Lagos	0	31	1	0	4	2167.39	-1491.85	-130.88	88.6227	-2183.47	-921.302	-541.16	1150.98	22538.1
L75	Study Samples	Lagos	0	59	0	4	2	10904.1	971.697	3116.46	7662.49	6309.71	6151.63	46.9755	6098.67	1684.31
L76	Study Samples	Lagos	0	22	0	3	3	21280.8	2407.73	8860.62	19823.1	9781.75	6238.18	30.5814	13284.5	266.536
L77	Study Samples	Lagos	0	0	1	3	2	29127.7	3938.34	13336.4	13368.1	14750.4	12766.3	42.4041	18258.4	3945.3
L78	Study Samples	Lagos	0	19	1	3	3	49972.2	1077.36	5160.16	14024	9712.67	17307.3	109.541	13111.3	559.664
L79	Study Samples	Lagos	0	71	1	2	2	79705	2827.55	8925.06	26661.8	27106.3	31583.3	471.517	19170	3547.77
L8	Study Samples	Lagos	0	28	1	3	3	66175	7486.28	16397.2	17942.5	33095.9	41088.7	84.9909	20731.1	4548.32
L80	Study Samples	Lagos	0	18	1	3	2	1220.3	12.6948	42.2195	457.713	123.135	132.25	25.9038	578.609	1005.03
L81	Study Samples	Lagos	0	13	0	3	3	49857.2	1737.49	6749.08	22411.1	15366.9	14296.9	134.768	16466.3	1457.15
L82	Study Samples	Lagos	0	10	1	2	2	5510.8	29.6211	580.35	4912.62	948.47	1196.05	32.1681	1657.48	745.234
L83	Study Samples	Lagos	0	15	1	3	2	59227	1546.64	7702.37	28253.4	14054	16586.9	93.9648	18151.5	1265.68
L84	Study Samples	Lagos	0	17	1	3	2	77835.7	4501.56	13266.3	38260.7	40656.1	30200.5	430.884	25150.7	4008.75
L85	Study Samples	Lagos	0	37	1	4	2	12839.7	390.999	1308.8	6216.84	3805.53	4375.84	51.8076	4910.97	702.216
L86	Study Samples	Lagos	0	9	1	2	2	93618.2	4416.51	15400.7	39957.6	39997.2	31246.9	159.486	20677.8	433.56
L87	Study Samples	Lagos	0	33	0	3	2	39429.8	1240.7	2627.66	8987.83	12105.5	14220.3	346.4	8528.07	560.929
L88	Study Samples	Lagos	0	28	1	4	2	108987	6690.56	18526	66027.8	51528.6	41650.5	947.606	26033.9	2069.53
L89	Study Samples	Lagos	0	19	1	3	2	27621.2	765.071	3316.57	9270	7205.05	6800.41	-4.0633	10336.6	2718.61
L9	Study Samples	Lagos	0	0	0	3	3	156199	22882.9	44664.1	47148.3	82722.6	110225	222.251	54894.4	2914.64
L90	Study Samples	Lagos	0	44	1	4	2	45188.2	1276.25	3818.52	8946.22	11474.8	16346.7	92.7797	13960.4	490.918
L91	Study Samples	Lagos	0	26	0	0	2	145690	11087.6	26341.3	74955.8	77165.6	62818.5	440.026	33948.9	1102.46
L92	Study Samples	Lagos	0	13	0	3	2	42061.4	1091.75	4613.32	30012.7	10315	9801.55	331.501	10606.8	895.8
L93	Study Samples	Lagos	0	19	1	3	2	39824.2	1079.05	3221.08	7446.94	10657.8	12875.8	104.8	11968.1	307.878
L94	Study Samples	Lagos	0	43	0	3	3	14247.4	413.003	1599.31	3365.23	3953.62	3428.05	12.19	8459.91	387.168
L95	Study Samples	Lagos	0	7	0	2	3	3832.42	123.912	314.732	2425.36	1198.73	861.182	-8.7198	2046.14	133.739
L96	Study Samples	Lagos	0	21	1	2	3	57974.7	2409.23	9416.47	20210.9	19988	22256.4	-163.3	20152.6	670.104
L97	Study Samples	Lagos	0	18	1	3	2	102510	4717.91	17836.2	63869.7	39849	48329.5	138.723	27450	1753.71
L98	Study Samples	Lagos	0	13	1	2	2	42527.7	1937.49	6939.48	24295.4	14329.5	16427.9	15.8541	18752.9	1057.62
L99	Study Samples	Lagos	0	21	1	3	2	31476.6	844.018	3767.88	10056	7356.26	10134.4	3.96353	10951.1	313.4
O1	Study Samples	Ondo	0	43	1	3	3	12894.7	4185.87	5510.76	10548.2	21476.4	10940.3	121.964	10580.4	2657.38
O10	Study Samples	Ondo	0	45	1	4	2	5487.52	1129.38	2372.9	2284.84	5505.63	2504.09	54.2543	8449.61	5484.05
O100	Study Samples	Ondo	1	21	0	4	2	21830.5	17177.1	15055.8	28464.2	72002.7	21552.4	669.28	14887.9	20159.2
O101	Study Samples	Ondo	1	44	1	2	2	14487.4	4662.73	5291.57	10693.2	23887	12573.5	353.697	9271.16	442.402
O102	Study Samples	Ondo	1	61	1	2	2	6307.86	1233.67	2039.78	1884.27	5295.02	2902.71	10.8085	7553.79	749.311
O103	Study Samples	Ondo	1	22	1	4	2	1387.3	171.191	366.769	1954.23	790.05	547.023	18.6499	900.567	843.983
O104	Study Samples	Ondo	1	41	1	2	2	54236.3	1444.31	42130.7	22566.4	33048.6	16218.4	289.074	18415.7	4149.89
O105	Study Samples	Ondo	1	52	1	3	2	4338.17	953.042	1327.1	8624.47	3844.45	1582.33	36.876	2436.02	8631.94
O106	Study Samples	Ondo	1	54	1	2	2	40795.1	929.027	29956.6	14714.1	23234.8	9954.09	224.223	17136.6	9539.96
O107	Study Samples	Ondo	1	51	1	2	2	582.389	130.709	162.859	173.197	571.526	369.642	5.93406	1178.6	11.5172
O108	Study Samples	Ondo	1	39	1	3	2	9759.6	837.085	2232.92	8301.53	3867.19	4688.66	9.32495	7871.23	768.891
O109	Study Samples	Ondo	1	57	0	4	2	8942.93	2488.27	4416.04	3740.38	9617.06	4048.05	21.1931	9255.68	1162.78
O11	Study Samples	Ondo	0	25	1	3	2	1779.48	553.711	653.455	777.256	2659.87	773.35	20.3454	4444.19	2109.5
O110	Study Samples	Ondo	1	75	1	4	2	989.987	298.126	369.461	442.805	1318.07	451.871	15.4709	5582.42	10474.2
O111	Study Samples	Ondo	1	29	0	2	3	585.326	191.432	192.47	184.716	629.865	267.834	8.90109	1147.02	99.0482
O112	Study Samples	Ondo	1	31	0	4	2	13928.1	2402.85	5142.84	4703.63	9621.01	5659.75	25.0078	16044	5556.14
O113	Study Samples	Ondo	1	39	1	3	2	3260.79	896.779	1335.17	1321.16	3752.49	1386.16	18.438	3244.7	2446.26
O114	Study Samples	Ondo	1	21	0	3	2	38163	430.893	20298.8	10612.4	13399.2	11756.9	34.3328	13444.9	123.925
O115	Study Samples	Ondo	1	48	0	4	2	3980.51	1839.53	1698.58	1862.51	7546.51	1839.99	73.9638	6241.05	13217.4
O116	Study Samples	Ondo	1	25	0	4	2	3671.32	294.695	687.776	6596.86	1510.88	1903.81	26.7033	2569.93	487.87
O117	Study Samples	Ondo	1	49		3	2	1156.7	513.915	328.41	345.542	2224.8	1070.55	18.226	1466.12	3948.57
O118	Study Samples	Ondo	1	75		3	2	22929.1	7491.91	12270.3	10710.9	27864.4	9566.83	33.0612	12323.7	1981.19
O119	Study Samples	Ondo	1	64		3	2	13476.5	2732.53	5214.18	4902.85	11203.1	6018.82	39.6311	14793.7	13354
O12	Study Samples	Ondo	0	42		3	4	1989.52	561.945	677.009	782.375	2339.5	859.887	11.6562	6092.42	231.266
O120	Study Samples	Ondo	1	35		4	2	6830.76	1345.51	2514.89	3243.83	5921.92	3413.31	40.2668	10964	9886.4
O121	Study Samples	Ondo	1	18		3	2	1550.34	114.242	169.589	183.009	567.571	872.026	11.0204	2334.4	1099.2
O122	Study Samples	Ondo	1	44		3	2	5372.22	2012.43	1870.86	3895.24	8436.43	2603.16	127.582	3734.04	2839.23
O123	Study Samples	Ondo	1	25		3	2	17025.6	7558.72	66028.4	11487.5	19743.7	14703.6	-51.997	8374.8	4942.44
O124	Study Samples	Ondo	1	42		4	2	8048.97	239.34	20642.9	2352.67	3100.64	3166.29	81.6544	4946.39	6027.88
O125	Study Samples	Ondo	1	39		4	2	1402.37	268.188	7028.88	1418.42	1653.36	835.355	7.1255	1400.99	1587.3
O126	Study Samples	Ondo	1	84		4	2	1918.96	9.51021	5405.1	1064.76	372.835	514.172	6.35518	2542.61	1767.56
O127	Study Samples	Ondo	1	52		4	2	23504.8	524.964	85735.6	12352.8	7909.12	14455.3	76.2621	15920.3	2300.34
O128	Study Samples	Ondo	1	37		3	2	19324.3	1662.38	73653.7	9335.48	14582.7	10958.4	268.073	16438.2	5897.03
O129	Study Samples	Ondo	1	30		4	2	11840	5476.93	50642.6	8310.2	13983.9	11341.2	-30.62	7913.33	1787.16
O13	Study Samples	Ondo	0	27		4	2	1579.72	369.827	477.809	9018.21	1723.48	693.861	45.777	1225.13	543.153
O130	Study Samples	Ondo	1	22		3	2	12717	513.868	39215.1	4134.96	7086.7	5190.76	69.1366	7737.18	410.214
O131	Study Samples	Ondo	1	38		3	3	11601.9	6330	53870.9	8594.85	15915.4	10267	-46.605	6917.08	6748.38
O132	Study Samples	Ondo	1	22		4	2	12512.9	4967.82	61341.9	11742.9	15139.8	11534.2	-29.465	6459.91	3839.89
O133	Study Samples	Ondo	1	25		3	2	8461.39	226.977	30906.5	6410.02	3691.4	2853.17	46.9898	7908.86	3272.88
O134	Study Samples	Ondo	1	23		3	2	8498.73	1398.32	30416.1	5655.15	5373.65	8203.99	-25.998	4735.54	552.933
O135	Study Samples	Ondo	1	44		4	2	8214.39	3051.83	32533.5	5433.34	10672.9	6701.75	-18.103	5059.29	6339.82
O136	Study Samples	Ondo	1	50		4	2	26196.6	2158.18	126550	17259.5	21783.6	20992.8	476.446	17071.3	4878.12
O137	Study Samples	Ondo	1	27		4	2	9149.31	200.665	22559.3	2613.42	2887.93	3610.76	34.8572	6269.57	1038.79
O138	Study Samples	Ondo	1	34		3	2	25.2237	-7.60817	85.2083	1.34269	49.7429	0.350254	-0.5777	193.318	5.7971
O139	Study Samples	Ondo	1	25		4	2	8502.99	4202.56	37170.1	5927.18	12933.6	7617.31	-28.887	5078.88	9219.6
O14	Study Samples	Ondo	0	29		4	2	1818.4	332.776	615.768	1936.74	1523.74	850.881	13.1397	2328.7	1003.38
O140	Study Samples	Ondo	1	41		3	2	16680.7	421.619	59047.7	12738.1	5575.47	7610.66	121.134	10414.5	2162.59
O141	Study Samples	Ondo	1	45		3	2	15395.9	4186.4	49711.8	9627.11	13903.4	14794.4	-24.265	8196.97	6637.96
O142	Study Samples	Ondo	1	46		2	2	12467.4	5719.44	53359.7	9058.88	14205.6	11106.2	-62.204	6276.48	12944.9
O143	Study Samples	Ondo	1	48		3	2	5888.58	1186.87	22503	3555.72	4313.89	4346.65	-23.11	3050.16	2023.74
O144	Study Samples	Ondo	1	44		2	2	12252.5	4226.34	47115.3	7225.3	13463.7	10975.2	-38.131	8802.67	1102
O145	Study Samples	Ondo	1	48		4	2	13565.1	8002.84	59443.2	8668.7	20387.5	12164	-85.506	9771.68	289.027
O146	Study Samples	Ondo	1	41		3	2	13348.2	7092.4	62575	9782.06	19302.6	11547.5	-29.85	7712.18	3944.24
O147	Study Samples	Ondo	1	48		3	2	29058	1758.44	132327	16837.6	20944.1	19222.6	167.546	19676.4	3797.65
O148	Study Samples	Ondo	1	57		3	2	6858.87	1258.52	23695.9	3369.09	4630.83	4894.79	-12.325	3946.78	1620.7
O149	Study Samples	Ondo	1	39		2	2	8562.28	2202.25	37216.7	7030.07	8844.29	6458.33	-6.7403	5440.88	18216.4
O15	Study Samples	Ondo	0	24		4	2	18302.5	1238.86	69832.2	8882.45	12744.6	8729.02	144.436	14558.2	4816.84
O150	Study Samples	Ondo	1	65		4	3	10871.7	2024.09	48342	12513.6	7565.66	8900.64	-33.894	5615.35	6386.75
O151	Study Samples	Ondo	1	44		4	3	14144.6	8415.27	55714.9	9830.66	17245.2	15248.6	-47.375	7557.11	6740.37
O152	Study Samples	Ondo	1	59		4	2	14588.8	5157.39	52702.1	8538.19	15492.3	14351.6	-28.309	8478.17	3429.95
O153	Study Samples	Ondo	1	22		3	2	5223.92	1820.25	20146.1	2819.66	6359.98	4364.86	-14.251	3621.16	2631.06
O154	Study Samples	Ondo	1	66		4	2	2962.63	435.568	7929.19	2521.31	2205.27	2075.95	-4.6219	5236.74	6549.89
O155	Study Samples	Ondo	1	21		3	2	15283.6	7195.43	74292	12030.3	18002.2	14815	-61.433	9722.61	15085.7
O156	Study Samples	Ondo	1	49		3	3	758.253	821.57	273.562	360.904	648.964	508.092	-32.645	3113.01	3376.91
O157	Study Samples	Ondo	1	32		4	3	32827.6	4523.27	12706	32898.1	80134.7	14531.8	3364.23	29803.8	2122.53
O158	Study Samples	Ondo	1	47		4	2	11866.1	2297.72	3777.66	25758.1	9720.62	7125.12	-268.41	9356.42	14478.8
O159	Study Samples	Ondo	1	64		3	2	1743.65	994.234	663.913	1080.96	3598.52	808.854	-57.128	6274.15	14837.5
O16	Study Samples	Ondo	0	28		4	2	6568.31	2762.72	30568.9	4452.91	9543.53	5044.7	-26.961	4325.02	8582.74
O160	Study Samples	Ondo	1	37		3	2	3592.93	1410.17	941.071	2329.63	11973.5	2379.48	-197.68	6334.46	1522.12
O161	Study Samples	Ondo	1	55		4	2	29102.1	5560.29	9959.13	21964.2	82361.5	12600.5	2670.52	26481.4	2574.78
O162	Study Samples	Ondo	1	48		4	2	11069.8	930.838	2500.17	11948.5	4361.28	6684.33	-326.45	8250.51	4102.92
O163	Study Samples	Ondo	1	45		3	2	477.186	51.5414	39.6967	308.657	276.809	18.736	-3.6272	190.214	886.217
O164	Study Samples	Ondo	1	41		3	2	10246.6	1415.33	3350.49	5962.82	6894.09	6173.28	-384.48	11884	2583.6
O165	Study Samples	Ondo	1	35		3	2	10150.5	3474.41	3755.37	7960.09	12391.8	4288.83	-820.65	15223.8	443.861
O166	Study Samples	Ondo	1	62		3	2	3187.39	1510.16	754.526	1882.67	4202.89	1636.44	-66.196	7736.99	1494.16
O167	Study Samples	Ondo	1	34		2	2	29570.7	3719.23	10977	26914.2	69757.4	13512.1	3223.67	27404.7	13352.6
O168	Study Samples	Ondo	1	40		3	2	25844.9	1866.31	9113.71	21962	38922.4	10660.1	1052.79	24768.6	9630.32
O169	Study Samples	Ondo	1	59		4	2	30010.6	2677.06	10345.7	24817.7	60467.4	12748.9	842.417	27227.2	1375.67
O17	Study Samples	Ondo	0	35		3	2	17502.6	6410.2	85542.7	14340.8	17889	18076.9	-68.174	9741.64	1036.02
O170	Study Samples	Ondo	1	35		4	2	11092	1372.03	3746.16	10349.4	6126.71	7792.22	-422.57	9601.14	1000.41
O171	Study Samples	Ondo	1	41		3	2	33370.9	4539.77	10458.4	24752.7	79218.2	14962.7	2497.33	28390.2	399.991
O172	Study Samples	Ondo	1	44		3	2	9120.45	1628.71	2028.7	5973.36	6461.96	6503.37	-216.73	10204	1028.79
O173	Study Samples	Ondo	1	44		2	2	15335.3	3275.97	5361.36	24625.8	12927	10709.1	-248.46	11462.7	13979.3
O174	Study Samples	Ondo	1	61		2	2	32728.6	10625.8	13595.3	35656.2	105034	18719.5	7336.01	27954.4	1821.25
O175	Study Samples	Ondo	1	57		3	3	30001	4758.3	9466.52	23815.3	79250.5	12520.6	2812.89	24188.7	7424.35
O176	Study Samples	Ondo	1	33		3	2	9212.79	1071.03	2893.11	7551.33	4673.46	5411.01	-155.97	14675.1	213.329
O177	Study Samples	Ondo	1	33		3	2	7389.73	998.872	2273.36	2911.38	4139.83	3639.72	-223.07	11265.5	858.691
O178	Study Samples	Ondo	1	74		4	2	1288.99	749.412	408.761	608.532	2971.09	603.744	-157.78	7037.32	6368.89
O179	Study Samples	Ondo	1	29		4	2	3136.43	1258.64	1188.31	2182.55	5294.74	1499.87	-222.17	4633.56	6030.4
O18	Study Samples	Ondo	0	8		2	2	1346.24	366.975	420.987	4102.1	1528.6	700.382	-28.111	1445.45	1123.2
O180	Study Samples	Ondo	1	37		3	2	3725.89	1255.55	1172.2	2087.71	5317.81	1720.76	-379.95	7235.36	12285.1
O181	Study Samples	Ondo	1	40		3	2	2919.25	159.778	938.626	4805.03	1147.22	1818.87	48.0604	3551.72	927.506
O182	Study Samples	Ondo	1	19		3	2	2049.08	484.678	754.342	5061.51	2731.25	1273.9	-59.985	2150.71	2214.39
O183	Study Samples	Ondo	1	39		4	2	21211.2	6046.9	8382.57	13028.1	34962.5	15292.1	-367.52	18210.3	4587.62
O184	Study Samples	Ondo	1	35		2	3	10590.4	501.84	2253.9	6944.3	2945.27	9449.54	-14.282	9191.61	7200.7
O185	Study Samples	Ondo	1	26		4	2	31946.7	1050.41	12087.3	16627.3	47080.8	16168	1769.07	29198	17317.2
O186	Study Samples	Ondo	1	44		2	2	5357.16	2198.42	1863.74	2977.84	9567.46	3443.59	78.0752	6992.72	11516.4
O187	Study Samples	Ondo	1	10		1	2	3618.9	290.517	928.827	2549.12	1519.3	1293.33	-24.756	2057.08	578.055
O188	Study Samples	Ondo	1	42		4	3	17209.2	3380.34	5878.92	9544.76	18632.2	13224.9	-139.96	17736	4502.15
O189	Study Samples	Ondo	1	19		3	2	19515.2	4080.48	5141.22	11274.3	23229.9	17483.8	-86.644	14523.3	4637.06
O19	Study Samples	Ondo	0	9		2	2	8661.36	1529.23	1972.18	6429.54	6703.4	6229.73	-393.55	8922.06	6133.63
O190	Study Samples	Ondo	1	48		3	3	751.449	114.966	179.151	273.575	609.709	347.627	28.5641	728.181	23.1432
O191	Study Samples	Ondo	1	37		3	2	2209.43	621.769	671.158	996.111	3680.65	1179.81	22.8513	2499.25	559.908
O192	Study Samples	Ondo	1	35		2	2	14937.3	1456.72	4775.2	11745	8040.7	13041.1	-52.368	14575.2	8900.68
O193	Study Samples	Ondo	1	52		3	2	19189.1	6777.84	7647.3	13978.5	37121.3	15880.4	-264.69	18669.2	14453.5
O194	Study Samples	Ondo	1	40		4	2	475.214	64.5135	153.384	469.199	516.386	186.402	11.4256	375.537	54.7022
O195	Study Samples	Ondo	1	25		3	2	3691.22	520.037	890.278	2047.31	2934.07	2243.9	-34.277	3138.59	2466.59
O196	Study Samples	Ondo	1	23		3	2	6741.93	1186.88	2203.58	11071.9	8187.52	4107.48	28.5641	8632.24	9240.46
O197	Study Samples	Ondo	1	58		3	2	69.171	32.2567	22.3178	6.74568	139.362	3.5337	11.4256	102.513	92.5729
O198	Study Samples	Ondo	1	36		3	2	966.149	575.038	376.765	9483.67	3599.77	481.024	258.029	1623.8	2944.71
O199	Study Samples	Ondo	1	22		3	2	3653.04	587.238	1309.85	3498.38	3540.05	1909.96	99.0223	2533.08	1068.8
O2	Study Samples	Ondo	0	28	0	4	2	4901.16	627.141	910.943	2013.35	3516.03	2612.85	-22.868	2395.42	2459.16
O20	Study Samples	Ondo	0	11		2	2	4083.78	404.6	1440.44	9359.36	1803.87	2464.28	-104.28	5114.31	4711.51
O200	Study Samples	Ondo	1	51		3	2	5768.31	1338.51	1803.07	6142.21	7979.4	3509.23	-7.0167	4038.24	967.649
O201	Study Samples	Ondo	1	5	1	1	2	5784.81	2929.15	1867.96	4597.11	18382.8	3387.94	1.46182	5120.42	10364.9
O202	Study Samples	Ondo	1	6	0	1	2	20.9005	2.22058	7.47183	25.3665	85.2685	4.91545	-13.156	31.4474	36.7429
O203	Study Samples	Ondo	1	44	1	3	2	5149.88	1069.41	1225.11	2961.1	7284.9	3100.32	-27.482	4600.11	1287.57
O204	Study Samples	Ondo	1	44	1	4	2	1212.67	256.679	419.365	2927.95	1833.89	721.109	0	998.179	1683.87
O205	Study Samples	Ondo	1	39	1	3	2	10186.9	3474.71	2625.78	6806.26	22007.9	5982.1	39.4692	8664.96	4179.76
O206	Study Samples	Ondo	1	35	1	2	2	13072.5	3567.77	3138.5	8769.78	22785.8	8146.09	26.6051	12338.8	2258.11
O207	Study Samples	Ondo	1	20	0	3	3	106.042	19.9853	21.675	6.52999	457.855	9.5652	-16.957	25.2898	-11.0229
O208	Study Samples	Ondo	1	35	0	3	2	10740.6	3404.66	3370.94	15286.5	21973.9	6222.43	130.394	7734.29	11849.8
O209	Study Samples	Ondo	1	39	1	2	2	7851.54	1645.86	1895.69	5018.55	11682.4	4649.35	-20.173	7455.66	6718.69
O21	Study Samples	Ondo	0	9		2	2	3476.22	529.846	653.989	1262.73	2469.75	2305.02	-273.85	4575.85	768.585
O210	Study Samples	Ondo	1	46	1	2	2	16732	6519.03	5391.83	17526.7	38082.9	10429.4	54.0874	16878	18516.8
O211	Study Samples	Ondo	1	39	1	4	2	2492.88	1068.81	661.358	1527.01	6721.38	2525.74	-18.127	2770.45	2888.25
O212	Study Samples	Ondo	1	19	1	3	2	15789.5	7617.81	4892.7	14530	42706.5	10121.4	160.508	14000.2	11057.2
O213	Study Samples	Ondo	1	25	1	3	2	6206.34	120.416	1410.43	3129.12	4136.76	1542.52	152.029	9857.76	4628.55
O214	Study Samples	Ondo	1	44	1	3	2	5515.52	1070.02	1761.87	9702.31	7047.01	3091.55	19.296	3759.17	711.762
O215	Study Samples	Ondo	1	35	1	2	2	36203.9	33760.6	6325.79	17943.2	40825.9	12373.8	497.068	23398.6	1894.32
O216	Study Samples	Ondo	1	23	1	3	2	15812.1	2851.77	3135.98	8139.37	8556.18	5206.6	16.0065	8032.09	922.722
O217	Study Samples	Ondo	1	58	0	2	2	11595.7	3066.35	2189.09	4585.65	7656.21	3879.51	3.89348	15991.9	2397.5
O218	Study Samples	Ondo	1	44	1	3	2	30968	16510.4	5663.55	16768.2	29101.4	11007.5	90.4154	22204.7	3943.18
O219	Study Samples	Ondo	1	46	0	2	2	14563.4	3017.58	2222.3	6087.17	7677.9	5170.1	14.4924	9961.14	1051.27
O22	Study Samples	Ondo	0	14		2	2	5916.07	1974.04	1473.53	3019.39	7635.32	5226.86	-323.73	5656.82	4795.81
O220	Study Samples	Ondo	1	18	1	3	2	12532.3	3735.59	2552.74	16002.2	8593.04	4599.71	39.3675	10923.3	3020.74
O221	Study Samples	Ondo	1	20	0	3	2	34318	31466.3	5721.29	19596.6	36509.3	11890.8	350.63	23504.5	2622.38
O222	Study Samples	Ondo	1	18	0	3	2	10247	2409.87	1545.09	2323.83	6607.7	3222.64	46.9381	6780.44	889.949
O223	Study Samples	Ondo	1	30	1	2	2	37075.4	31497.1	6090.21	19010.4	36589.6	12461.1	277.735	22984.1	3820.28
O224	Study Samples	Ondo	1	17	0	2	2	24093.6	8596.59	4199.3	9561.01	22014.5	8300.53	47.587	20654.2	5184.03
O225	Study Samples	Ondo	1	53	1	3	2	32066.1	25265.3	5797.67	15369.1	36249.6	11008.1	138.651	21058.4	15686.3
O226	Study Samples	Ondo	1	21	1	3	2	35192.2	15782.7	6445.26	18325	29722.2	12432.5	52.3457	22159.3	1880.76
O227	Study Samples	Ondo	1	47	1	2	2	17766.8	6162.71	3598.15	14407.1	16598.9	6147.71	156.605	9933.61	8396.88
O228	Study Samples	Ondo	1	49	0	4	2	28148.6	15908.7	5643.96	12722	30019.8	9239.59	93.011	18834.9	11921.9
O229	Study Samples	Ondo	1	34	1	3	3	40089.8	38257.7	6647	21426	45303	13535.6	350.414	26277.3	21348.6
O23	Study Samples	Ondo	0	12		2	2	1412.35	538.092	320.45	1674.12	839.654	694.959	33.5516	1648.13	1659.96
O230	Study Samples	Ondo	1	23	1	3	2	32323.5	30557.7	5651.69	18294.2	37850.1	10898	306.936	24025.8	885.429
O231	Study Samples	Ondo	1	29	0	3	2	33521.5	26263.9	5838.45	19130.2	35577.9	11634.3	381.561	24005.2	11443.1
O232	Study Samples	Ondo	1	27	1	3	2	34128	24963.7	6248.3	18079.7	37246.6	11909.4	136.056	25616.6	3299.59
O233	Study Samples	Ondo	1	35	0	2	2	14241.9	1775.14	2142.82	4851.57	5545.09	4866.36	26.6055	9617.45	229.409
O234	Study Samples	Ondo	1	23	0	3	2	13837.5	4148.99	2942.6	11722.9	13427.4	4659.96	75.4903	8730.07	6216.65
O235	Study Samples	Ondo	1	25	1	2	2	15327.8	6554.35	3096.79	6525.24	17255.5	5535.11	18.6022	10724.5	1084.04
O236	Study Samples	Ondo	1	31	1	3	2	39193.9	36844.2	6707.92	20008.1	44163.4	13579.3	256.537	26300.6	4836.24
O237	Study Samples	Ondo	1	34	0	4	2	16177.6	4980.29	2729.31	5165.62	13853.5	5574.83	46.7218	9032.01	212.458
O238	Study Samples	Ondo	1	60	1	3	2	31326.2	3657.56	2029.17	4075.39	10895	10365.7	28.1196	13554.5	4591.29
O239	Study Samples	Ondo	1	21	0	3	2	19871.7	8739.14	4272.18	8613.67	20216.7	6532.95	34.6087	12102.6	11994.3
O24	Study Samples	Ondo	0	16		3	2	2278.45	215.443	680.885	7386.24	1073.4	1286.38	-14.509	2092.35	1904.69
O240	Study Samples	Ondo	1	51	1	4	2	36346.8	31344.8	6221.46	18335.4	39536.7	11904.3	198.568	23604.6	6059.57
O241	Study Samples	Ondo	1	18	0	3	2	20636.9	8522.31	4245.18	8443.5	21630.1	6642.3	56.4555	12655.6	1452.74
O242	Study Samples	Ondo	1	51	0	3	2	35690.6	24936	6436.1	16301.3	40002.9	12569.8	503.125	18830.1	994.2
O243	Study Samples	Ondo	1	52	1	2	2	1230.59	119.82	258.866	390.388	784.446	741.526	8.10357	1606.24	3846.92
O244	Study Samples	Ondo	1	44	1	2	3	34569.3	10929	15510.9	19224.3	28919.4	23114.5	208.87	20582.2	32230.7
O245	Study Samples	Ondo	1	20	0	3	2	14195.7	1628.65	4163.89	12191.9	11442.2	8742.65	75.3632	8945.69	11278.9
O246	Study Samples	Ondo	1	34	0	4	2	26138.3	4241.88	8287.49	10514.7	16875.1	16173.1	163.287	14695.4	3671.05
O247	Study Samples	Ondo	1	25	1	4	2	18306.2	2645.29	5972	8189.97	12948.2	10315.8	83.6694	10234.1	1472.67
O248	Study Samples	Ondo	1	52	1	2	2	19093	2760.8	5754.74	8694.98	13496.1	12124.2	65.6389	12893.7	8265.91
O249	Study Samples	Ondo	1	36	0	2	2	6249.26	931.884	1707.58	2200.88	5165.3	4121.86	38.492	4234.6	4969.79
O25	Study Samples	Ondo	0	12		2	3	2849.08	545.823	919.641	16422.5	2377.48	1585.17	-101.56	4328.52	5311.28
O250	Study Samples	Ondo	1	22	0	3	2	8642.78	771.838	2192.55	4289.03	4288.19	5203.7	18.233	6636.3	13630
O251	Study Samples	Ondo	1	22	1	3	2	31833.1	8552.17	13048.6	17037.7	24230.5	20910.1	344.402	19819.3	2405.17
O252	Study Samples	Ondo	1	21	1	3	2	35922.7	13339.2	17418.6	20239.4	31100.5	23957.9	881.263	22269.5	6100.38
O253	Study Samples	Ondo	1	50	1	3	2	13714	1595.09	1690.07	5933.56	10213.2	8352.98	138.571	9076.89	-1457.21
O254	Study Samples	Ondo	1	54	1	4	2	25613.6	7450.13	10908.2	13018.8	21961.8	16819.1	286.866	14193.2	1194.37
O255	Study Samples	Ondo	1	52	1	2	3	20956.4	3722.37	7566.43	12354.5	15338.3	13089.2	83.0616	12304.3	7621.37
O256	Study Samples	Ondo	1	54	1	4	2	4866.09	541.233	1144.09	1586.07	3092.62	3117.11	31.6039	3993.8	2766.58
O257	Study Samples	Ondo	1	42	1	4	3	29034	4923.15	10548.6	16077.1	18025.2	18028.4	110.209	17235.2	2000.28
O258	Study Samples	Ondo	1	38	1	3	2	26935.4	5403.72	10749.3	14564	20073.1	17717.6	181.52	17326.5	7239.68
O259	Study Samples	Ondo	1	47	1	4	2	35313.1	12285.9	16838.5	20265.4	28932.5	22976.8	857.358	19656.7	16032.2
O26	Study Samples	Ondo	0	13		2	3	12535.4	1393.68	4169.31	18003.5	6225.13	8113.93	-251.18	9974.9	18319.8
O260	Study Samples	Ondo	1	32	1	3	2	26767.3	6788.64	10730.4	13796	21786.2	16862.9	317.457	17396.8	54619.4
O261	Study Samples	Ondo	1	50	0	3	2	1555.97	210.814	241.169	374.881	1044.03	825.255	8.91393	2302.71	-448.373
O262	Study Samples	Ondo	1	30	1	4	3	24499.9	5286.27	6932.16	10205.4	19602.4	15420.3	440.429	15203.1	12265.5
O263	Study Samples	Ondo	1	36	1	3	2	32657.4	10209.4	14828.2	18519.2	27843.6	21609.6	189.218	19835.4	32665.5
O264	Study Samples	Ondo	1	31	1	4	2	35704.6	10848.5	12799.7	20081.6	30337.8	23908.8	2065.4	21295.7	74341
O265	Study Samples	Ondo	1	45	1	4	2	21452.3	2960.65	5124.8	8392.81	13360.3	13268.4	74.958	14336.9	264.772
O266	Study Samples	Ondo	1	46	1	3	2	29303.2	6262.04	11246.8	14614.3	22370.9	18600.8	131.278	15184.1	32134
O267	Study Samples	Ondo	1	25	1	4	2	31337.5	7626.31	12590.5	19000.1	25018	19948.8	401.937	18701.4	46462.6
O268	Study Samples	Ondo	1	32	1	4	2	34745.8	6487.47	7605.88	12760.1	22110.5	18004	171.167	18454.7	3124.21
O269	Study Samples	Ondo	1	25	1	3	2	23707.2	1712.31	5204.66	12611.3	8390.36	12366.2	65.7047	11000.7	-3892.6
O27	Study Samples	Ondo	0	15		2	2	1473.29	766.936	392.221	15322.6	2781.93	676.962	292.896	4430.87	14272.6
O270	Study Samples	Ondo	1	54	1	2	3	39229.6	5560.54	8920.89	15288.9	19900.5	22534.4	186.651	23616.9	1963.39
O271	Study Samples	Ondo	1	35	1	3	2	34848.2	6907.77	6996.62	12191.5	22743.3	17995.8	234.151	15600.1	3523.73
O272	Study Samples	Ondo	1	39	1	2	2	39494.9	10091.7	10512.7	19432.9	28601.9	23340.8	542.587	21732	55063.2
O273	Study Samples	Ondo	1	29	1	3	2	46219.6	11095	12539.4	23424.7	31018.8	26953	819.216	23774.5	8547.69
O274	Study Samples	Ondo	1	31	1	2	2	41950.5	6328.4	9657.98	18732.8	23086.6	23653.5	220.759	24778.3	3277.42
O275	Study Samples	Ondo	1	33	1	3	2	20981.3	1797.63	3907.98	6776.24	9526.77	10283.4	46.0351	11007.8	150.848
O276	Study Samples	Ondo	1	19	1	3	2	4271.22	435.849	706.97	1208.11	2219.01	1771.43	22.5991	2892.32	292.269
O277	Study Samples	Ondo	1	18	1	4	2	16220.8	1319.78	3393.78	4124.71	6543.98	7625.36	60.8919	13427.5	1765.4
O278	Study Samples	Ondo	1	40	1	2	2	50367.1	11338.7	10180.5	21098.2	34378.4	30945.8	808.963	27800	16862
O279	Study Samples	Ondo	1	33	0	4	2	35614.1	10639.6	8629.79	16936.8	26143	22469.8	1061.95	15745.2	-1427.17
O28	Study Samples	Ondo	0	43	1	3	2	5056.22	605.227	1561.44	4144.47	3469.12	3296.5	-68.554	6795.55	348.463
O280	Study Samples	Ondo	1	64	1	2	2	45698.3	9486.82	11940.7	22204.6	31815.5	27235.4	800.802	21947.6	342.945
O281	Study Samples	Ondo	1	43	1	3	2	24977.3	4874.03	5251.48	9987.34	17386	14241.6	73.2377	12947.3	2613.92
O282	Study Samples	Ondo	1	52	1	3	2	44567.6	11851.9	11017.8	19992.1	33893.4	29799.4	624.822	21039.4	-150.848
O283	Study Samples	Ondo	1	22	1	4	2	8372.47	607.146	1554.8	2399.15	3111.39	3772.83	15.2753	5205.75	-1978.71
O284	Study Samples	Ondo	1	10	1	2	2	28917.1	3427.93	6206.19	9954.65	14700.5	14731.9	105.462	16063.5	667.033
O285	Study Samples	Ondo	1	55	0	4	2	44576.1	19398.9	13963.7	26528.3	38662.1	30285.8	2617.52	24449.6	-2503.14
O286	Study Samples	Ondo	1	28	1	3	2	31797.3	2372.37	5667.97	9350.42	14044.9	17297.6	-0.837	15773.4	-1607.48
O287	Study Samples	Ondo	1	38	1	2	2	47976.9	9037.74	13770.5	27502.9	30671.9	30539.6	536.728	26962.7	-131.992
O288	Study Samples	Ondo	1	64	1	2	2	34755	2452.06	6178.5	13271.8	11536.4	20573.7	53.1496	15761.2	569.217
O289	Study Samples	Ondo	1	36	1	3	2	34262.9	5591.63	6395.5	11566.9	20251.6	18596.9	224.526	15730.6	-724.78
O29	Study Samples	Ondo	0	39	0	3	2	17976.4	2493.49	5741.36	10749.6	14333.1	15213.4	-325.63	18809.3	476.803
O290	Study Samples	Ondo	1	70	0	4	2	49000.2	9369.43	14139.4	25301.3	28460.7	29092.1	554.723	22950.7	4104.73
O291	Study Samples	Ondo	1	36	1	2	2	11004.5	1427.26	2006.71	3228.89	6308.92	4937.04	31.8061	9367.78	-182.668
O292	Study Samples	Ondo	1	48	1	2	2	53864.5	8264.92	13390.3	24721.8	28920.1	30081.8	484.624	23606.2	-714.173
O293	Study Samples	Ondo	1	50	0	3	2	18214.2	753.972	2630.42	5304.5	3728.65	9243.9	35.7818	11375	-1098.37
O294	Study Samples	Ondo	1	42	0	3	2	31679.3	1710.33	7338.19	12232.9	7713.29	8851.5	24.2731	12638.7	-233.344
O295	Study Samples	Ondo	1	48	1	3	3	35516	421.96	7747.56	9677.23	4746.64	12367.9	122.202	25117.3	-2109.52
O296	Study Samples	Ondo	1	37	1	1	2	51427.4	1043.33	14214.5	20061.5	12038.9	21242.4	223.061	27199	-1845.54
O297	Study Samples	Ondo	1	65	1	2	2	11893.4	473.878	1974.34	3808.43	2518.66	7027.67	22.1806	8480.9	-505.578
O298	Study Samples	Ondo	1	19	1	2	2	15720.9	2032.42	3606.91	5919.63	9303.68	8459.97	97.5108	10877	8415.7
O299	Study Samples	Ondo	1	19	0	3	2	8912.24	633.27	1185.14	1829.41	3488.21	4655.08	27.2026	4446.13	559.789
O3	Study Samples	Ondo	0	21	1	3	2	9128.32	2446.55	3445.98	7234.81	14057.4	7402.84	7.01296	5836.67	14063.4
O30	Study Samples	Ondo	0	34	0	4	2	32027.5	835.987	13383.4	18308.5	47788.8	17107.5	299.923	28869.6	3315
O300	Study Samples	Ondo	1	35	1	2	2	19751.6	2532.22	7051.76	16102.8	12393.4	12107.2	225.983	23179	-498.191
O301	Study Samples	Ondo	1	15	1	2	2	3212.34	279.054	700.734	1071.85	1415.94	1804.02	19.4096	4923.94	-593.241
O302	Study Samples	Ondo	1	42	1	3	2	25652.7	4829.02	11697.3	17440.3	20975.6	16795.9	122.003	19327.7	1368.06
O303	Study Samples	Ondo	1	18	1	2	2	14209.1	3018.84	5726.78	7705.84	14275.7	8942.33	71.3994	12146.9	344.145
O304	Study Samples	Ondo	1	27	1	4	2	27928.9	4001.79	12817.5	16646.6	19182.6	19858.2	120.154	22998	-666.659
O305	Study Samples	Ondo	1	22	1	2	2	13118.3	1440.41	3539.94	4927.95	7150.58	8144.71	70.013	11725.1	258.273
O306	Study Samples	Ondo	1	46	1	3	2	24303.8	4063.78	7693.03	11099.2	17240.7	15955.9	207.728	14268.7	-124.548
O307	Study Samples	Ondo	1	22	1	3	2	20099	5714.34	7094.93	10006.8	26107.5	12063.5	180.694	17705.3	2966.86
O308	Study Samples	Ondo	1	30	1	4	2	18533.3	2583.62	6976.75	8434.86	13332.7	12257.9	128.473	15884.9	-312.681
O309	Study Samples	Ondo	1	26	1	3	2	22654.4	5343.06	7818.37	10332.3	21077.3	13625.8	280.976	16476.5	725
O31	Study Samples	Ondo	0	70	0	2	2	4603.02	2228.4	2282.1	14167.8	13015.4	4742.66	249.46	5720.88	11905.6
O310	Study Samples	Ondo	1	22	1	2	2	23012.6	2762.89	7763.84	11144	13732	14563.9	99.8205	21555.9	15000.1
O311	Study Samples	Ondo	1	26	0	4	2	27535.5	5763.59	11899.4	19745.6	24824.1	17626.8	909.938	20858.5	3678.75
O312	Study Samples	Ondo	1	22	1	2	2	30730.8	9606.41	12854.8	16214.1	34451.7	21279	401.131	24917	1230.4
O313	Study Samples	Ondo	1	26	1	4	3	28502.8	790.509	12440.5	10764.4	15796.6	12561.9	209.115	28686	2639.76
O314	Study Samples	Ondo	1	27	1	2	2	24478.2	4658.82	9580.07	15898.2	20178.6	14809.8	354.455	21882.5	95.7052
O315	Study Samples	Ondo	1	41	1	4	2	31710.7	9632.33	15595.5	19877.7	34397.6	23623.9	547.164	25878.7	14932.6
O316	Study Samples	Ondo	1	27	1	3	2	10480.4	1193.75	2260.36	3469.62	6034.38	6263.27	66.7781	8376.88	172.4
O317	Study Samples	Ondo	1	52	1	3	2	8825.14	1100.23	1907.53	2648.4	5189.8	4824.96	36.9706	7480.48	1979.66
O318	Study Samples	Ondo	1	16	0	3	2	7601.48	967.617	1904.81	2898.15	4524.3	3853.94	47.5996	8882.41	565.709
O319	Study Samples	Ondo	1	32	1	3	2	26247.4	6186.27	11769.4	15740.6	26188.1	17172.2	394.199	22162.1	195.343
O32	Study Samples	Ondo	0	53	1	3	2	13686	169.761	2920.39	4356.58	7699.76	5770.08	230.417	13883.3	1298.91
O320	Study Samples	Ondo	1	31	1	2	2	246.895	19.8707	53.2953	71.9767	362.507	69.3584	-0.4621	288.483	-702.057
O321	Study Samples	Ondo	1	19	0	3	2	29747.2	8757.37	14732.9	18069.6	30264.4	22766.4	328.576	22149.5	5992.72
O322	Study Samples	Ondo	1	42	1	2	2	3816.51	423.765	1229.74	1528.28	2309.22	2180.59	10.398	5317.88	29.4982
O323	Study Samples	Ondo	1	61	0	4	2	5762.38	1361.14	1457.23	6440.61	6970.95	2838.09	489.86	2974.3	158.635
O324	Study Samples	Ondo	1	30	1	4	3	21422.2	3477.59	8331.34	14320.8	15361.1	12987.5	198.255	17777.1	34073
O325	Study Samples	Ondo	1	28	1	4	2	22683.2	3985.16	7595.07	11416	14613.3	15051.1	226.445	18857.5	29869.9
O326	Study Samples	Ondo	1	25	1	3	2	23421.2	4543.48	9326.43	11610.2	18396.9	14915.6	176.303	26819.7	5440.77
O327	Study Samples	Ondo	1	22	1	4	2	24738.1	4631.6	10882.6	14368.7	18809.2	16125.5	198.024	21263.7	4134.99
O328	Study Samples	Ondo	1	21	0	3	3	22226.8	5081.72	8734.5	10786.4	18420.8	13335	211.657	22322.7	-99.6383
O329	Study Samples	Ondo	1	22	0	3	2	34857.2	6727.1	17553.1	21444.4	26915.3	24521.7	209.346	28128.4	1900.99
O33	Study Samples	Ondo	0	7	1	4	2	8044.5	1879.16	2573.45	9924.39	9727.97	5013.87	-95.214	4816.04	1535.08
O330	Study Samples	Ondo	1	20	1	3	2	8346.67	859.84	2114.54	10180.5	4687.7	4096.7	81.1042	7398.49	372.988
O331	Study Samples	Ondo	1	21	1	3	2	31499.8	6613.71	13615.5	17428.2	25759.6	21549.4	317.485	29036.7	29500.1
O332	Study Samples	Ondo	1	23	0	3	2	33313.2	9287.62	16163.5	21041.8	30053.4	26125	761.132	26851.3	-450.339
O333	Study Samples	Ondo	1	21	1	2	2	34989.7	7889.54	16624.9	20788.3	30206	24128.3	570.04	26550.3	1378.55
O334	Study Samples	Ondo	1	21	1	3	2	28157.7	5086.9	9943.02	14034.9	21981.4	19831.9	139.102	23657.3	5118.92
O335	Study Samples	Ondo	1	26	0	4	2	24806.2	2227.68	7969.37	12075.9	11253.9	15909	106.753	21527.7	17194.8
O336	Study Samples	Ondo	1	21	1	3	2	29928.3	7445.04	14352.2	18677.8	28869.6	21033.8	335.97	26038.3	24705
O337	Study Samples	Ondo	1	29	1	4	2	17090.5	1459.22	5287.03	5768.94	9833.53	10972.4	47.6087	13704.8	-504.843
O338	Study Samples	Ondo	1	32	1	4	2	23603.1	2548.42	9148.54	12371.9	14736.8	16250.8	31.5987	19113	-866.647
O339	Study Samples	Ondo	1	21	0	3	2	1401.9	164.67	349.665	406.398	1091.06	874.82	20.2232	1558.04	-1890.39
O34	Study Samples	Ondo	0	37	1	3	2	28977.3	6460.03	10157.5	28842.6	36713.2	26315	23.8034	18466.6	18041.7
O340	Study Samples	Ondo	1	23	1	3	2	4417.84	560.971	1290.97	1668.11	3343.49	2350.21	24.8576	11930.4	-558.674
O341	Study Samples	Ondo	1	36	1	4	2	19003.4	381.916	8589.59	8634.63	5005.54	6714.88	115.651	23485.3	963.122
O342	Study Samples	Ondo	1	32	0	4	2	14604.9	371.997	6099.37	5198.14	4220.93	4948.64	58.5629	11970.7	-767.017
O343	Study Samples	Ondo	1	55	0	4	2	28389.7	1195.35	14564	12593.7	11526.7	14647.5	264.165	25598	-559.917
O344	Study Samples	Ondo	1	23	0	3	2	30800.9	1696.55	15637.9	15027.2	13126.5	14405.3	285.863	28077.6	-26.772
O345	Study Samples	Ondo	1	54	1	3	2	22895.5	345.213	7596.84	6761.73	4295.75	10252.6	86.791	17712.6	-849.723
O346	Study Samples	Ondo	1	27	1	4	2	33087.6	1185.93	15831.4	15133.8	11935.9	17570.7	464.079	27925	-1424.46
O347	Study Samples	Ondo	1	27	0	3	2	26462.5	915.36	12092.6	12767.7	9834.88	13533.5	257.845	22945	3.15527
O348	Study Samples	Ondo	1	33	0	2	2	20198.7	2338.62	6918.8	9008.79	12364.5	13150.6	124.709	17835.3	558.004
O349	Study Samples	Ondo	1	30	0	2	2	8790.21	904.696	2552.04	9557.98	5119.56	4621.19	96.9026	6834.12	-435.236
O35	Study Samples	Ondo	0	20	1	4	2	8035.52	1901.91	3969.33	4242.28	10910.1	4506.34	11.4256	7481.36	437.091
O350	Study Samples	Ondo	1	20	1	3	2	28355.2	1016.29	13412.4	13364.7	10156.2	12884.3	178.849	23930	-1549.91
O351	Study Samples	Ondo	1	21	0	3	2	29302.1	6889.13	14325.6	18320.2	25921.8	20744.8	351.377	25756.6	1335.16
O352	Study Samples	Ondo	1	22	0	3	3	3890.69	339.757	777.877	885.077	1914.43	2267.97	18.1166	3578.19	-1598.57
O353	Study Samples	Ondo	1	23	0	3	2	19762	3319.95	8162.89	10067.8	15716.5	12410.8	160.943	19531.8	528.555
O354	Study Samples	Ondo	1	23	0	3	2	6460.76	698.114	2108.12	2879.16	3793.25	3529.46	20.2232	7336.14	-65.6869
O355	Study Samples	Ondo	1	21	1	4	2	29797.6	4818.1	13035.4	20880.4	19803.2	19814.9	247.102	22954.1	853.452
O356	Study Samples	Ondo	1	33	1	4	2	12836.1	1060.93	3122.91	4420.42	5469.28	7521.79	34.9692	11328.5	3.44211
O357	Study Samples	Ondo	1	58	1	4	2	33714	13466.3	18465.8	24249.6	30229.8	26749.7	2034.11	24069.5	156.807
O358	Study Samples	Ondo	1	52	1	2	2	13898.2	1463.43	3302.3	4237.6	8613.12	8341.54	70.1491	9247.3	-188.551
O359	Study Samples	Ondo	1	46	1	4	2	33723.1	11892.2	18560.3	24473.5	30559.2	27859.6	1248.15	25048	-41.4009
O36	Study Samples	Ondo	0	36	0	2	4	422.213	90.1535	53.9686	122.921	455.416	238.966	8.56923	1138.91	5808.42
O360	Study Samples	Ondo	1	39	1	3	2	26451.5	5115.2	10492	13045.8	20305.2	18263.7	235.094	22579.9	45.608
O361	Study Samples	Ondo	1	44	1	4	2	5927.18	1016.79	1038.35	12887.8	6519.78	3185.04	671.999	10474.4	-34.6123
O362	Study Samples	Ondo	1	21	0	3	2	13832.5	1610	4976.89	9039.97	7883.04	8168.01	82.5779	11254.4	141.605
O363	Study Samples	Ondo	1	19	1	3	2	17559.3	2018.45	5938.22	8630.38	10734.9	10999.2	88.4763	17641.1	105.845
O364	Study Samples	Ondo	1	38	1	2	2	402.248	66.9594	96.5378	106.294	635.439	175.794	0	860.511	-414.201
O365	Study Samples	Ondo	1	35	1	2	2	18234.8	2312.83	5496.07	7528.47	11820.5	10731.7	83.2098	17436.6	-153.078
O366	Study Samples	Ondo	1	20	1	3	2	28615.1	7733.31	11562.7	14331.6	24166.5	19389	344.847	22280	665.379
O367	Study Samples	Ondo	1	22	1	3	2	2190.32	105.647	504.226	728.47	714.756	1041.18	7.16237	10883.5	-70.9457
O368	Study Samples	Ondo	1	22	1	3	3	24740.5	2892.15	10231.7	15612.5	14753.9	15027.7	185.168	18551.3	114.928
O369	Study Samples	Ondo	1	17	1	4	2	3889.31	623.714	894.432	3697.62	3617.49	2074.07	344.636	6942.44	-11.4737
O37	Study Samples	Ondo	0	43	0	3	2	4421.56	601.092	1120.15	1740.76	3653.28	3054.88	140.916	3656.96	1325.21
O370	Study Samples	Ondo	1	28	1	4	2	35601.2	8475.07	18011.3	22130.1	32063.1	25019.7	311.984	28318.4	47.7115
O371	Study Samples	Ondo	1	33	0	4	2	36860.3	9121.85	18246.2	23809.9	28994.5	27307.7	528.33	28981.4	27.1544
O372	Study Samples	Ondo	1	28	1	4	2	7341.02	779.705	2527.97	3696.2	4256.09	4207.74	40.025	8486.06	-217.235
O373	Study Samples	Ondo	1	36	1	4	2	21001.4	2734.92	7602.67	9346.45	14414.1	13311.7	94.1641	19946.7	534.866
O374	Study Samples	Ondo	1	34	0	4	2	13378.9	1443.84	4885.93	17554.5	9115.61	7596.11	240.15	15872.5	-474.151
O375	Study Samples	Ondo	99	44	1	3	2	9339.51	2351.67	3460.75	7425.32	13432.1	7557.76	73.4836	7103.45	1296.31
O38	Study Samples	Ondo	0	38	1	3	2	10571	2487.28	3663.57	6489.71	13019.2	7959.21	437.983	11524.1	1923.52
O39	Study Samples	Ondo	0	41	1	3	2	7528.86	1854.14	2268.91	3936.85	10610.2	5092.94	-120.92	12029.8	3484.11
O4	Study Samples	Ondo	0	76	1	3	2	21961.2	13431	14456.1	29970.3	62054.8	20833.5	417.728	13486.3	21685.1
O40	Study Samples	Ondo	0	55	1	3	2	16522	2300.98	6750.94	13530	13312.8	12494.3	-77.123	12943.6	4095.04
O41	Study Samples	Ondo	0	24	0	4	2	8556.99	1744.14	1595.12	3303.88	9518.93	7055.02	-24.756	10517.8	5694.81
O42	Study Samples	Ondo	0	18	1	3	2	1508.29	571.937	441.893	569.635	3364.6	841.903	83.7881	2956.12	11685.2
O43	Study Samples	Ondo	0	41	0	4	2	11085.3	1525.99	2731.7	5746.57	7144.8	8602.78	-51.415	7515.19	265.621
O44	Study Samples	Ondo	0	30	0	4	2	1746.79	414.789	467.863	798.988	1958.54	1009.75	-9.5214	2037.95	359.246
O45	Study Samples	Ondo	0	22	1	3	2	12643	2390.93	2434.67	5940.69	13098.8	10735.4	16.1863	14892	7251.46
O46	Study Samples	Ondo	0	44	1	4	2	718.536	237.199	222.943	536.966	1858.61	377.294	99.6962	799.599	178.465
O47	Study Samples	Ondo	0	42	1	4	2	7448.27	1623.65	1478.14	3106.77	10873.6	4202.31	64.9048	6028.44	3410.79
O48	Study Samples	Ondo	0	9	1	2	2	5589.67	2968.82	1671	4057.38	19124.9	3314.21	-13.156	4906.23	17450
O49	Study Samples	Ondo	0	9	1	2	2	2384.63	766.202	680.61	1563.93	4827.56	1365.43	-7.6015	4246.49	3819.68
O5	Study Samples	Ondo	0	18	1	3	2	6831.5	1376.09	2184.23	4076.42	7436.64	5031.48	35.9795	5829.38	1010.36
O50	Study Samples	Ondo	0	50	1	4	2	18413.5	4554.72	5486.41	19555.1	45600.1	11602.7	215.472	18027.5	18495.8
O51	Study Samples	Ondo	0	42	1	4	2	14562.1	2139.94	2256.02	10628.3	28032.3	7752.59	384.459	17269.2	9014.6
O52	Study Samples	Ondo	0	49	1	3	2	10877.3	3152.93	3248.16	8901.88	19831.1	6660.83	0	11719.8	13507.5
O53	Study Samples	Ondo	0	45	1	4	2	12255.6	44.5126	3152.91	11455.9	4209.67	3405.21	100.866	14576.6	14558
O54	Study Samples	Ondo	0	33	1	3	2	10166.9	4352.34	3405.74	8394.55	28147.9	6300.94	47.363	7750.13	4884.7
O55	Study Samples	Ondo	0	22	1	3	2	9273.21	2521.17	2366.75	6037.23	16063.8	5575.71	42.1004	7597.51	934.056
O56	Study Samples	Ondo	0	44	1	3	2	6875.15	2411.45	2085.85	5614.54	15918.6	4157.41	-2.6313	5904.63	5738.97
O57	Study Samples	Ondo	0	61	0	4	2	10560.2	3832.93	2727.89	7109.15	24886.7	6797.53	83.0314	7821.82	8345.62
O58	Study Samples	Ondo	0	9	0	3	2	13839.4	2901.9	4174.8	15109.1	17929.2	7179.21	76.307	8078.89	6994.53
O59	Study Samples	Ondo	0	35	0	4	2	1268.55	324.912	171.044	365.177	5438.65	747.547	-25.728	1009.61	210.484
O6	Study Samples	Ondo	0	50	1	3	2	10511.3	1597.64	3044.22	6923.2	8460.64	8829.34	58.5429	5986.79	1146.54
O60	Study Samples	Ondo	0	32	1	3	2	36894.1	3617.05	6851.2	21340.9	10555.1	13402.2	48.0196	25511.3	2218.09
O61	Study Samples	Ondo	0	46	1	3	2	29943.2	8433.78	5644.68	21500.4	21582.9	10484.7	75.4903	21021.1	4900.65
O62	Study Samples	Ondo	0	50	1	2	2	18195.1	7988.87	2504.72	5558.3	17127	6443.38	41.7468	9436.52	1954.22
O63	Study Samples	Ondo	0	34	1	3	2	26372.6	18001.2	4212.68	8533.05	32259.4	9194.29	101.447	14634.9	960.863
O64	Study Samples	Ondo	0	39	1	4	2	36761.1	17000.4	6473.37	19007.4	32739.8	12283.2	67.4871	25967.5	15818.8
O65	Study Samples	Ondo	0	36	1	3	2	29667.8	15071.4	5653.84	13182.7	30335.3	10173.8	45.424	23903.2	1344.25
O66	Study Samples	Ondo	0	31	1	4	2	26915.3	16010	5592.43	13027.9	30629.2	9059.43	30.2827	22594.1	9770.51
O67	Study Samples	Ondo	0	52	1	2	2	29876.4	7766.56	12254.3	15176.9	23934.1	19657.1	397.277	19027.6	40296.5
O68	Study Samples	Ondo	0	29	1	4	2	28666	4347.5	10215.9	14705.4	19999.2	18513.4	150.524	18144.9	2319.17
O69	Study Samples	Ondo	0	42	1	4	2	32443.8	7408.61	12584.3	17241.8	25454.2	20980.3	266.405	21623	-452.238
O7	Study Samples	Ondo	0	37	0	3	2	7917.11	1293.56	2715.9	10292.8	6961.56	6187.64	64.0313	3642.01	6850.07
O70	Study Samples	Ondo	0	16	1	3	2	30967.2	9622.59	12168.2	15764.1	26357.4	19781.1	380.665	18435.8	54690.9
O71	Study Samples	Ondo	0	17	1	3	2	6528.32	1608.64	1558.85	1849.05	7596.58	4251.99	22.4874	5104.89	4383.23
O72	Study Samples	Ondo	0	30	1	3	3	31595.2	7529.29	12672.6	18098.2	24765.1	19818.4	373.777	18951.2	2570.41
O73	Study Samples	Ondo	0	9	0	2	2	46840.4	8663.07	11770.5	20899.5	30018.2	27940.9	433.986	22530.4	22702.7
O74	Study Samples	Ondo	0	13	0	2	2	15427.8	1986.86	4838.77	14628.3	11088.4	8260.65	155.739	11449.8	44.575
O75	Study Samples	Ondo	1	30	0	3	3	21462.6	8403.95	14955	28195.9	40540.6	21083.4	65.5559	14265.6	2591.14
O76	Study Samples	Ondo	1	61	0	4	2	6991.47	2607.2	3199.08	6373.93	15137.7	5225.47	107.634	5829.64	18309.3
O77	Study Samples	Ondo	1	28	0	4	2	4553.39	1085.69	1703.36	3126.42	5812.49	2952.21	37.809	3850.45	552.138
O78	Study Samples	Ondo	1	42	1	4	2	640.466	58.4772	213.805	1064.96	315.595	352.463	-7.9277	409.717	263.464
O79	Study Samples	Ondo	1	43	0	4	2	3714.14	812.282	1029.62	2239.71	4184.16	2418.41	32.3206	3196.36	1222.91
O8	Study Samples	Ondo	0	33	1	3	2	9310.03	6200.79	4806.08	8865.83	29658.4	6677.49	-10.062	7074.29	12748.6
O80	Study Samples	Ondo	1	32	0	4	2	8936.24	3170.57	3210.77	5579.25	17105.1	6941.84	112.817	5249.11	9109.04
O81	Study Samples	Ondo	1	35	1	3	2	14208.1	10690.7	7545.06	14400.5	49775.1	11817.7	328.084	8997.1	18436.8
O82	Study Samples	Ondo	1	32	0	4	2	2157.99	546.376	700.678	1122.44	2929.33	1611.83	12.8063	1370.93	175.972
O83	Study Samples	Ondo	1	37	1	3	2	8398.42	4682.81	5036.51	8748.29	22626.3	6739.64	66.7756	7321.39	3016
O84	Study Samples	Ondo	1	43	1	3	3	21960	8302.66	12380.9	24917.1	40183	21330.7	193.619	14548	4542.9
O85	Study Samples	Ondo	1	54	1	2	2	9722.04	2420.74	3861.27	7932.62	13637.7	7891.58	75.618	6088.34	8741.77
O86	Study Samples	Ondo	1	44	1	3	2	13134.5	7391.74	6403.85	11960.3	35725.2	10403.9	150.321	7464.86	6612.06
O87	Study Samples	Ondo	1	41	1	3	2	5841.84	2026.84	2495.63	3653.73	10612.7	3777.66	10.6719	4085.58	8775.38
O88	Study Samples	Ondo	1	49	1	2	2	9128.73	4961.52	3931.77	6675.2	23911.4	6446	42.0777	5666.25	1166.31
O89	Study Samples	Ondo	1	32	0	3	3	17550.5	7993.06	8458.32	15521.7	38373.4	15414.9	166.177	12353.7	2331.63
O9	Study Samples	Ondo	0	55	1	3	2	3568.51	452.506	1246.34	9276.3	2142.73	1458.99	13.3516	2456.67	4885.61
O90	Study Samples	Ondo	1	53	1	3	2	9197.63	2788.59	4498.22	19024.3	16431.9	6633.99	76.5327	4914.78	15664.7
O91	Study Samples	Ondo	1	33	1	3	2	4426.15	1330.19	1843.13	19179.6	6695.49	2561.57	38.7237	2778.7	1757.5
O92	Study Samples	Ondo	1	46	1	3	2	12206.9	4050.82	3993.8	8586.51	20245.1	9557.79	-2.7442	7884.35	11871.5
O93	Study Samples	Ondo	1	60	1	3	2	3986.91	1043.76	1548.2	3623.38	5563.21	2334.96	69.5198	1973.85	1325.97
O94	Study Samples	Ondo	1	50	1	3	2	19428.8	8248.6	12360.5	23315.4	40319.8	16978.4	222.89	12756.7	8770.68
O95	Study Samples	Ondo	1	33	1	3	2	9302.72	5426.47	5608.19	11493	24027.2	8687.73	148.797	7020.13	17468
O96	Study Samples	Ondo	1	67	1	2	2	5928.84	4071.78	1994.13	3186.48	20617.8	4699.88	67.9952	4696.97	914.71
O97	Study Samples	Ondo	1	25	1	2	2	4787.13	466.494	2057.55	11720.7	2549.94	2662.79	19.5143	2944.44	1176.94
O98	Study Samples	Ondo	1	50	1	3	2	21029.9	8847.93	14005.6	27674.1	42006.1	20633.8	153.065	14250.1	16596.5
O99	Study Samples	Ondo	1	58	1	2	2	19678	10307.9	12065.8	23435.5	49661.8	18181.2	308.265	13760.3	24719.4
N1	Negative control							25.204	-4.85471	-3.69426	-4.52075	16.787	3.10736	0	297.1	55.8564
N2	Negative control							43.294	-11.9161	-7.23459	-15.8226	-5.87545	2.88541	0	217.813	12.3576
N3	Negative control							30.692	-5.73739	-2.7707	0	21.8231	2.66345	0	163.522	12.8519
N4	Negative control							76.8316	-55.3879	-46.4861	-82.3421	-167.87	-24.8589	0	160.658	56.3507
N5	Negative control							373.919	23.8779	88.8617	26.6126	407.443	296.611	1.21554	191.893	589.535
N6	Negative control							282.369	34.8489	34.641	5.44825	210.078	208.462	12.5605	156.735	122.769
N7	Negative control							252.588	13.5523	76.2479	40.8618	217.102	195.449	82.4538	198.178	69.6907
N8	Negative control							115.08	8.60466	57.233	7.96282	389.379	182.435	10.1295	209.373	1054.48
N9	Negative control							219.866	27.5349	64.5754	22.6312	136.484	143.64	782.4	114.114	135.532
N10	Negative control							184.901	-16.5345	5.49616	-8.35183	121.417	87.0554	2.30176	372.145	83.491
N11	Negative control							449.452	65.4765	183.613	79.5239	760.802	554.816	-4.185	264.494	65.0769
N12	Negative control							159.49	26.7823	43.4258	32.9532	207.224	127.858	-0.4621	53.0699	149.038
N13	Negative control							145.073	20.7347	50.5812	19.0782	193.157	96.3311	8.54944	174.178	156.201
N14	Negative control							91.8374	14.3839	15.2028	17.7157	96.4425	44.5144	0	158.956	35.3905
N15	Negative control							247.043	21.0798	59.7977	24.802	334.845	99.5914	31.5987	259.562	279.754
N16	Negative control							31.2293	-308.436	-349.219	-378.339	136.217	-566.773	-138.54	157.45	-173.382
N17	Negative control							-60.5068	-17.601	-316.095	-333.246	51.8922	-395.312	-109.64	302.33	-97.3146
N18	Negative control							480.151	-404.822	-431.555	-424.531	-35.6759	-209.563	-93.49	91.956	-185.28
N19	Negative control							267.401	-495.342	-581.086	-629.098	-734.598	-955.735	-169.13	19.1851	-263.472
N20	Negative control							-105.399	-333.58	-391.807	-351.943	-181.623	-428.652	-152.13	260.652	-135.986
N21	Negative control							1022.76	-457.625	-501.589	-556.51	-293.515	-615.988	-210.35	201.112	-240.949
N22	Negative control							-158.099	-396.441	-468.465	-488.321	-312.975	-671.554	-184.86	345.993	182.306
N23	Negative control							1681.8	-119.405	-113.484	-194.068	633.754	1462.04	-10.223	1271.89	306.939
N24	Negative control							-135.629	-384.336	-356.411	-646.894	12.8355	-302.917	-89.12	94.0802	-49.0159
N25	Negative control							1444.9	-818.113	-761.584	-1537.22	-523.048	846.93	-188.46	697.46	293.571
N26	Negative control							173.605	-337.693	-316.514	-565.181	-277.568	-448.193	29.3571	135.693	-70.7717
N27	Negative control							-148.288	-245.341	-222.535	-444.314	-158.84	-332.281	-51.637	78.7017	-39.0555
N28	Negative control							-229.665	-305.043	-305.875	-604.335	-308.053	-449.739	-78.635	64.2279	-57.4037
N29	Negative control							-723.355	-514.936	-489.4	-936.294	-750.878	-769.656	-135.25	-138.406	-124.768
N30	Negative control							35.9951	-276.586	-95.4203	-455.238	147.059	-202.342	-82.194	-124.227	-44.5506
N31	Negative control							-107.985	-144.22	-119.848	-280.756	19.4995	-163.768	-50.076	55.3725	-30.3911
N32	Negative control							-2.99959	-81.988	-58.7789	-144.344	94.2478	-64.966	-19.858	95.8186	-10.3606
N33	Negative control							-449.939	-546.258	-356.49	-902.545	-602.861	-667.931	-169.57	-396.756	-139.177
N34	Negative control							43.994	-177.805	-152.672	-288.687	145.434	-164.445	-45.932	-97.2631	-42.8238
N35	Negative control							1058.86	-503.288	-339.314	-815.304	-610.173	-227.381	-148.16	-348.125	-131.407
N36	Negative control							126.983	-128.415	-66.0308	-213.343	4.06241	-136.699	-22.621	62.1135	-16.7496
P1	Positive control							4345.35	2692.2	3388.81	4028.71	11593.8	3879.66	447.743	5434.17	113.601
P2	Positive control							3920.94	1631.73	3086.36	3922.37	7273.05	3349.25	156.735	4734.15	8924.06
P3	Positive control							2292.88	814.605	1503.04	1865.29	3836.97	1833.1	64.5832	2722	1741.96
P4	Positive control							2500.2	883.27	1675.55	1974.82	4053.6	1965	73.0217	3450.5	4125.5
P5	Positive control							2374.65	1155.13	1677.24	1874.84	5151.42	1925.88	54.4426	3539.16	1104.54
P6	Positive control							21677.8	18219.6	9832.51	23885.9	88040.1	12387.4	1261.19	13380.2	41415.9
P7	Positive control							31132.2	10524.7	8998.47	12513.4	75872.8	8143.68	541.163	11990.1	37246.1
P8	Positive control							45474.1	21425.6	19965.4	30635.9	128697	21621.1	813.394	22729.8	40672
P9	Positive control							49608.2	42304.7	28212.5	43014.9	161064	35098.6	6413.89	37077.5	40080.2
P10	Positive control							38819	13329.4	15056.2	30054.8	89732.8	13454.8	543.978	17270.3	45361.3
P11	Positive control							36542	17226.5	13533	32207.5	88020	19486.5	1025.07	19070.3	33421.9
P12	Positive control							19509.3	3928	3582.32	18607.7	26289.3	3950.61	315.323	15163.8	15851
P13	Positive control							6030.31	1018.29	1226.41	8378.17	8366.19	1286.74	47.6526	3225.99	20416.2
P14	Positive control							35038.5	15859.3	16052.1	28261.9	93239	19210.4	380.25	24128.5	32929.3
P15	Positive control							141.17	119.232	68.457	85.5039	485.906	67.911	13.329	465.46	528.194
P16	Positive control							147.546	26.106	90.7267	69.9523	129.46	114.051	5.48981	1126.44	516.938
P17	Positive control							202.005	41.1333	106.876	525.933	193.758	80.8964	11.6509	190.632	366.859
P18	Positive control							89.1013	10.4753	33.4281	83.1021	55.2362	49.5104	9.61317	305.256	1240.03
P19	Positive control							3568.04	1340.84	2564.93	3417.33	6436.09	2841.82	123.892	3618.22	3281.31
P20	Positive control							3529.99	1143.23	2361.63	3537.12	5624.81	2489.22	88.4363	3128.32	5394.5
P21	Positive control							2226.74	125.594	580.613	2216.14	631.764	1760.16	18.7948	1747.28	621.368

## Sheet: Data Dictionary
Variable Name	Question/Prompt/Description	Values	Data Type
Study ID			Text
Category	Type of Sample (Study vs Controls)	1, Study Samples|2, Negative control|3, Positive control	Text
State	Sampling Location	Lagos,Ikorodu| Ondo, Owo|	Text
Covid_vax	Have you been vaccinated against the virus that causes COVID-19?	1, Yes|0, No|98, 99, Missing	Integer
Age	Age		Integer
Sex	Sex	0, Male|1, Female| blank, Missing	Integer
Education	What is the highest grade or level of school you have completed or the highest degree you have received?	1, No formal school|2, primary school Education|3, secondary school Education |4, university Education|0, Missing	Integer
Religion	What religion do you practice?	1, None (no practice)|2, Christianity|3, Islam|4, Other Religion	Integer
RBD Wuhan Norm	Normalized MFI for Blood-derived IgG RBD Wuhan/wild-type		Number
RBD Beta Norm	Normalized MFI for Blood-derived IgG RBD Beta variant		Number
RBD Lambda Norm	Normalized MFI for Blood-derived IgG RBD Lambda variant		Number
RBD Delta Norm	Normalized MFI for Blood-derived IgG RBD Delta variant		Number
RBD Gamma Norm	Normalized MFI for Blood-derived IgG RBD Gamma variant		Number
RBD Alpha Norm	Normalized MFI for Blood-derived IgG RBD Alpha variant		Number
RBD Omicron Norm	Normalized MFI for Blood-derived IgG RBD Omicron variant		Number
Spike (WT) Norm	Normalized MFI for Blood-derived IgG S Wuhan/wild-type		Number
N (WT) Norm	Normalized MFI for Blood-derived IgG N Wuhan/wild-type		Number

## Sheet: Notes
Notes with regard to data set
	Ages over 89 were removed and replaced with NA to comply with NIH privacy rules: https://privacyruleandresearch.nih.gov/pr_08.asp#8a
